# Supplementary material for: ANAC032 regulates root growth through the MYB30 gene regulatory network
Source: Sci Rep. 2019 Aug 6;9:11358. doi: 10.1038/s41598-019-47822-0 (PMC6684591; doi:10.1038/s41598-019-47822-0)
Supplement: Supplementary file 5 — Supplementary Table S1 [file 41598_2019_47822_MOESM5_ESM.xlsx]

## Sheet: UP-regulated genes
reference_id	Col-0_ms_rep1	Col-0_ms_rep2	ANAC032vp16x2-OX_ms_rep1	ANAC032vp16x2-OX_ms_rep2	logconc	logfc	adj_pvalue	annotation
AT1G01010.1	263	267	721	865	5.10461	1.33234	4.104e-10	NAC domain containing protein 1
AT1G01070.1	183	165	563	477	4.49951	1.37348	7.76855e-07	nodulin MtN21 /EamA-like transporter family protein
AT1G01070.2	180	164	551	467	4.46387	1.35879	1.08808e-06	nodulin MtN21 /EamA-like transporter family protein
AT1G01140.1	42	36	396	424	3.54512	3.1603	3.75552e-24	CBL-interacting protein kinase 9
AT1G01140.2	42	34	389	416	3.5162	3.17262	2.42356e-23	CBL-interacting protein kinase 9
AT1G01140.3	40	35	385	414	3.51251	3.17832	1.14757e-23	CBL-interacting protein kinase 9
AT1G01480.1	26	14	164	102	2.30744	2.56586	7.81275e-07	1-amino-cyclopropane-1-carboxylate synthase 2
AT1G01480.2	24	12	148	92	2.16774	2.56922	1.25597e-06	1-amino-cyclopropane-1-carboxylate synthase 2
AT1G01680.1	3	1	73	23	0.383608	4.40757	3.48571e-05	plant U-box 54
AT1G02205.1	37	29	2275	3221	5.83137	6.11494	2.70324e-134	Fatty acid hydroxylase superfamily
AT1G02205.2	38	30	2276	3236	5.83579	6.07565	1.42357e-133	Fatty acid hydroxylase superfamily
AT1G02205.3	34	27	2010	3008	5.69736	6.09028	1.40677e-125	Fatty acid hydroxylase superfamily
AT1G02580.1	9	9	238	434	2.90089	4.91453	6.33676e-33	SET domain-containing protein
AT1G02770.1	1	2	19	30	-0.173158	3.66158	1.38695e-05	Protein of unknown function (DUF626)
AT1G02816.1	220	190	732	710	4.93191	1.59547	5.26343e-11	Protein of unknown function, DUF538
AT1G02850.1	622	489	20710	15235	8.69171	4.8365	2.01701e-55	beta glucosidase 11
AT1G02850.2	626	495	20961	15320	8.70657	4.83749	7.21497e-55	beta glucosidase 11
AT1G02850.3	619	488	20558	15054	8.67949	4.82867	4.99584e-55	beta glucosidase 11
AT1G02850.4	629	488	20800	15123	8.69339	4.82977	4.12015e-54	beta glucosidase 11
AT1G02850.5	643	504	21393	15536	8.73324	4.83108	3.42699e-54	beta glucosidase 11
AT1G02920.1	409	337	3478	2329	6.4639	2.78912	2.4977e-15	glutathione S-transferase 7
AT1G02930.1	181	183	1839	1349	5.53609	2.93946	1.91408e-17	glutathione S-transferase 6
AT1G02930.2	169	176	1694	1279	5.44574	2.91151	4.29959e-18	glutathione S-transferase 6
AT1G03590.1	370	298	986	1058	5.48493	1.38625	1.50524e-11	Protein phosphatase 2C family protein
AT1G03790.1	0	0	113	182	1.69012	10.0673	1.77245e-29	Zinc finger C-x8-C-x5-C-x3-H type family protein
AT1G04350.1	27	14	77	131	1.97574	2.06891	2.97576e-06	2-oxoglutarate (2OG) and Fe(II)-dependent oxygenase superfamily protein
AT1G04490.1	40	25	196	153	2.58422	2.2339	7.57486e-07	Protein of unknown function (DUF3527)
AT1G04490.2	41	25	201	157	2.61441	2.24962	6.69865e-07	Protein of unknown function (DUF3527)
AT1G05135.1	4	9	48	70	0.903615	2.88543	5.35739e-07	pseudogene
AT1G05560.1	433	344	1758	1915	5.92496	2.01425	5.1907e-13	UDP-glucosyltransferase 75B1
AT1G05675.1	16	10	211	69	2.02402	3.31858	1.87789e-05	UDP-Glycosyltransferase superfamily protein
AT1G05680.1	332	229	3738	1640	6.23982	3.14119	7.03601e-12	Uridine diphosphate glycosyltransferase 74E2
AT1G06520.1	5	3	133	125	1.67125	4.75678	4.57852e-18	glycerol-3-phosphate acyltransferase 1
AT1G06570.1	172	132	470	521	4.56647	1.47525	1.37632e-06	phytoene desaturation 1
AT1G06570.2	167	127	451	511	4.52624	1.47839	1.1079e-06	phytoene desaturation 1
AT1G07030.1	503	409	1316	1410	5.9015	1.35303	5.891e-11	Mitochondrial substrate carrier family protein
AT1G07280.1	60	49	146	223	2.96324	1.49036	2.37639e-05	Tetratricopeptide repeat (TPR)-like superfamily protein
AT1G07280.2	59	48	142	220	2.93489	1.48807	4.09245e-05	Tetratricopeptide repeat (TPR)-like superfamily protein
AT1G07280.3	58	48	145	216	2.9325	1.50107	2.58545e-05	Tetratricopeptide repeat (TPR)-like superfamily protein
AT1G07720.1	9	17	158	275	2.41566	3.75095	2.70257e-19	3-ketoacyl-CoA synthase 3
AT1G08230.2	45	43	288	229	3.17281	2.35148	1.31255e-08	Transmembrane amino acid transporter family protein
AT1G08430.1	180	178	874	496	4.51269	1.77264	1.13989e-05	aluminum-activated malate transporter 1
AT1G08440.1	4	3	794	366	3.69573	7.19282	1.34519e-22	Aluminium activated malate transporter family protein
AT1G09240.1	0	0	59	36	0.305989	8.53259	2.44389e-10	nicotianamine synthase 3
AT1G09310.1	23	9	2812	2644	5.8255	7.20075	6.57189e-94	Protein of unknown function, DUF538
AT1G09460.1	241	165	808	751	5.05841	1.73667	1.25349e-10	Carbohydrate-binding X8 domain superfamily protein
AT1G09500.1	1	2	43	26	0.00225029	4.23774	1.23931e-05	NAD(P)-binding Rossmann-fold superfamily protein
AT1G09500.2	1	2	47	25	0.0506432	4.3124	2.24095e-05	NAD(P)-binding Rossmann-fold superfamily protein
AT1G09500.3	1	2	33	23	-0.217967	3.92031	4.68221e-05	NAD(P)-binding Rossmann-fold superfamily protein
AT1G09795.1	191	155	1193	1435	5.26394	2.68385	2.15899e-41	ATP phosphoribosyl transferase 2
AT1G09932.1	16	16	129	127	1.91991	2.76536	1.14985e-08	Phosphoglycerate mutase family protein
AT1G09932.2	15	15	131	125	1.91268	2.8613	4.63751e-09	Phosphoglycerate mutase family protein
AT1G09960.1	231	222	558	663	4.81379	1.18421	1.72786e-08	sucrose transporter 4
AT1G10060.1	17	12	86	93	1.53265	2.38382	3.03688e-08	branched-chain amino acid transaminase 1
AT1G10060.2	18	12	96	101	1.64397	2.47755	5.40285e-09	branched-chain amino acid transaminase 1
AT1G10060.3	18	11	92	97	1.56276	2.46779	1.77294e-08	branched-chain amino acid transaminase 1
AT1G10585.1	0	0	359	518	3.17302	11.6492	1.50271e-62	basic helix-loop-helix (bHLH) DNA-binding superfamily protein
AT1G10990.1	30	31	131	118	2.31625	1.80563	1.7551e-05	unknown protein
AT1G10990.2	30	32	133	117	2.33289	1.78989	3.5568e-05	unknown protein
AT1G11610.1	4	2	66	94	0.975477	4.42675	8.13283e-15	cytochrome P450, family 71, subfamily A, polypeptide 18
AT1G11610.2	4	2	67	94	0.983548	4.43711	6.59625e-15	cytochrome P450, family 71, subfamily A, polypeptide 18
AT1G12010.1	179	149	626	1229	5.19099	2.20248	2.56662e-13	2-oxoglutarate (2OG) and Fe(II)-dependent oxygenase superfamily protein
AT1G12200.1	571	497	1517	1478	6.14657	1.26957	1.23583e-08	Flavin-binding monooxygenase family protein
AT1G12880.1	55	43	274	163	3.034	1.99138	1.20561e-05	nudix hydrolase homolog 12
AT1G13245.1	63	65	194	228	3.31035	1.47206	4.67785e-07	ROTUNDIFOLIA like 17
AT1G13260.1	193	185	333	860	4.9194	1.32856	1.26056e-05	related to ABI3/VP1 1
AT1G13590.1	194	161	1230	1922	5.42522	2.87865	4.01747e-33	phytosulfokine 1 precursor
AT1G13609.1	0	2	44	30	0.103812	4.8579	8.62332e-07	Defensin-like (DEFL) family protein
AT1G13609.2	0	1	48	30	0.203332	5.80745	4.80716e-08	Defensin-like (DEFL) family protein
AT1G13610.1	8	11	119	87	1.59454	3.22267	6.1131e-09	alpha/beta-Hydrolases superfamily protein
AT1G13610.2	8	11	119	86	1.57932	3.21677	6.27455e-09	alpha/beta-Hydrolases superfamily protein
AT1G13990.1	217	193	700	514	4.80281	1.37804	2.06388e-05	unknown protein
AT1G13990.2	209	186	697	502	4.77355	1.41601	1.73459e-05	unknown protein
AT1G13990.3	183	173	621	434	4.61263	1.38196	6.30871e-05	unknown protein
AT1G14890.1	96	104	559	832	4.48497	2.52267	1.6012e-21	Plant invertase/pectin methylesterase inhibitor superfamily protein
AT1G15010.1	2	1	446	456	3.26522	7.90356	2.60343e-51	unknown protein
AT1G15040.1	84	60	326	773	4.42559	2.61946	1.25639e-14	Class I glutamine amidotransferase-like superfamily protein
AT1G15040.2	84	60	317	761	4.39798	2.59041	5.84265e-14	Class I glutamine amidotransferase-like superfamily protein
AT1G15150.1	18	16	74	78	1.56906	1.91788	1.23931e-05	MATE efflux family protein
AT1G15170.1	188	162	846	757	4.86377	1.98586	1.56545e-15	MATE efflux family protein
AT1G15180.1	49	60	345	288	3.41101	2.32193	1.94988e-11	MATE efflux family protein
AT1G15180.2	43	54	330	270	3.32154	2.41428	2.23489e-11	MATE efflux family protein
AT1G15415.1	11	8	674	344	3.54273	5.58373	2.21222e-22	unknown protein
AT1G15430.1	145	139	366	398	4.10394	1.19054	3.92012e-06	Protein of unknown function (DUF1644)
AT1G15430.2	140	132	356	370	4.03884	1.18457	8.2869e-06	Protein of unknown function (DUF1644)
AT1G17020.1	204	236	1198	1252	5.23302	2.23946	1.89114e-16	senescence-related gene 1
AT1G17285.1	78	80	510	338	3.85892	2.24045	6.21131e-10	unknown protein
AT1G17345.1	3	1	193	239	2.24989	6.43151	3.10139e-34	SAUR-like auxin-responsive protein family
AT1G17840.1	93	96	343	532	3.89143	1.93359	8.53242e-15	white-brown complex homolog protein 11
AT1G17960.1	62	46	143	197	2.92704	1.39843	1.82885e-05	Threonyl-tRNA synthetase
AT1G17990.1	23	13	1230	650	4.429	5.55864	3.19345e-30	FMN-linked oxidoreductases superfamily protein
AT1G17990.2	23	12	1179	617	4.3654	5.53583	3.6877e-29	FMN-linked oxidoreductases superfamily protein
AT1G18020.1	23	11	1199	617	4.37835	5.5969	3.6877e-29	FMN-linked oxidoreductases superfamily protein
AT1G18570.1	63	52	231	266	3.38446	1.87082	7.94559e-11	myb domain protein 51
AT1G19380.1	18	26	103	142	1.93446	2.20095	5.80785e-07	Protein of unknown function (DUF1195)
AT1G19530.1	11	3	77	175	1.8635	3.85655	1.61264e-08	unknown protein
AT1G19850.1	482	350	1246	1176	5.79166	1.33453	4.86908e-08	Transcriptional factor B3 family protein / auxin-responsive factor AUX/IAA-related
AT1G20160.1	567	376	3506	2382	6.58515	2.47891	1.78444e-14	Subtilisin-like serine endopeptidase family protein
AT1G20160.2	556	372	3453	2335	6.5591	2.47745	2.52601e-14	Subtilisin-like serine endopeptidase family protein
AT1G20380.1	308	270	1313	936	5.4308	1.77753	4.2848e-09	Prolyl oligopeptidase family protein
AT1G20630.1	241	212	549	814	4.97742	1.32223	9.19745e-11	catalase 1
AT1G21000.1	452	427	1400	1640	6.1183	1.54725	9.20732e-12	PLATZ transcription factor family protein
AT1G21000.2	417	391	1325	1540	6.02581	1.5844	4.28015e-12	PLATZ transcription factor family protein
AT1G21060.1	29	26	142	112	2.25475	2.00188	1.06033e-05	Protein of unknown function, DUF547
AT1G21060.2	29	27	144	110	2.25604	1.97845	2.36391e-05	Protein of unknown function, DUF547
AT1G21140.1	36	32	189	172	2.4956	2.18919	5.6753e-09	Vacuolar iron transporter (VIT) family protein
AT1G21400.1	8	3	223	415	2.87409	5.54761	3.15185e-20	Thiamin diphosphate-binding fold (THDP-binding) superfamily protein
AT1G21440.1	281	378	887	1108	5.21321	1.333	4.81368e-07	Phosphoenolpyruvate carboxylase family protein
AT1G21670.1	205	165	467	1798	5.17029	2.25102	7.69057e-09	unknown protein
AT1G21910.1	13	31	95	148	2.15099	2.16556	1.76078e-06	Integrase-type DNA-binding superfamily protein
AT1G22100.1	0	0	48	34	0.0856646	8.30273	2.34382e-10	Inositol-pentakisphosphate 2-kinase family protein
AT1G22110.1	3	2	44	35	0.529824	3.71182	1.66179e-07	structural constituent of ribosome
AT1G22360.1	1167	963	2558	4360	7.10214	1.41897	2.68461e-12	UDP-glucosyl transferase 85A2
AT1G22360.2	1129	923	2424	4215	7.04615	1.41153	6.81428e-12	UDP-glucosyl transferase 85A2
AT1G22370.1	5	10	63	79	1.48134	2.9613	1.37303e-06	UDP-glucosyl transferase 85A5
AT1G22370.2	7	14	71	88	1.72008	2.64138	6.74543e-05	UDP-glucosyl transferase 85A5
AT1G22380.1	7	5	38	60	0.665584	2.73842	5.40683e-06	UDP-glucosyl transferase 85A3
AT1G22400.1	176	104	2103	2884	5.90868	3.90835	2.57117e-66	UDP-Glycosyltransferase superfamily protein
AT1G22470.1	65	65	225	253	3.26029	1.63519	2.2125e-08	unknown protein
AT1G22480.1	5	6	119	130	1.68581	4.23465	1.07732e-17	Cupredoxin superfamily protein
AT1G22710.1	305	194	807	813	5.22673	1.48989	1.02823e-05	sucrose-proton symporter 2
AT1G22900.1	0	1	18	78	0.297913	5.92547	1.2471e-07	Disease resistance-responsive (dirigent-like protein) family protein
AT1G23149.1	100	112	585	794	4.4327	2.4362	7.52761e-28	conserved peptide upstream open reading frame 29
AT1G23150.1	100	112	585	794	4.4327	2.43619	7.83261e-28	unknown protein
AT1G23390.1	160	141	355	803	4.67567	1.63032	2.54996e-07	Kelch repeat-containing F-box family protein
AT1G23420.1	0	0	288	134	2.24603	10.7184	4.40147e-20	Plant-specific transcription factor YABBY family protein
AT1G23480.1	305	239	783	1104	5.25288	1.53708	6.43998e-15	cellulose synthase-like A3
AT1G23480.2	306	242	795	1115	5.26398	1.54423	2.27413e-15	cellulose synthase-like A3
AT1G23480.3	303	241	786	1104	5.24751	1.53925	4.10151e-15	cellulose synthase-like A3
AT1G25275.1	255	207	606	695	4.93872	1.25791	5.29737e-08	unknown protein
AT1G25275.2	221	187	553	591	4.77183	1.25769	1.32432e-07	unknown protein
AT1G25275.3	224	179	535	600	4.73408	1.26071	6.59332e-08	unknown protein
AT1G25560.1	204	193	539	827	5.0318	1.50943	5.68138e-13	AP2/B3 transcription factor family protein
AT1G26240.1	7	8	294	198	2.57844	4.83215	9.05502e-18	Proline-rich extensin-like family protein
AT1G26290.1	12	6	44	61	0.900201	2.27873	5.52011e-05	unknown protein
AT1G26762.1	0	0	122	122	1.46397	9.84298	6.81376e-24	unknown protein
AT1G26770.1	31	37	926	1178	4.51922	4.69203	6.48778e-71	expansin A10
AT1G26770.2	20	25	552	775	3.8766	4.60914	9.81535e-54	expansin A10
AT1G26930.1	266	233	877	748	5.12008	1.49928	1.85833e-08	Galactose oxidase/kelch repeat superfamily protein
AT1G26945.1	11	7	36	96	1.29921	2.54747	5.78664e-06	basic helix-loop-helix (bHLH) DNA-binding superfamily protein
AT1G27150.1	431	389	1861	1751	6.02918	1.92379	1.69838e-17	Tetratricopeptide repeat (TPR)-like superfamily protein
AT1G27730.1	46	38	182	142	2.67148	1.74777	1.73264e-05	salt tolerance zinc finger
AT1G27950.1	135	197	899	962	4.79215	2.23785	4.19412e-17	glycosylphosphatidylinositol-anchored lipid protein transfer 1
AT1G28100.1	325	249	861	1107	5.46936	1.53148	9.36095e-15	unknown protein
AT1G28100.2	395	328	975	1254	5.6892	1.37547	4.38252e-12	unknown protein
AT1G28100.3	302	238	793	1004	5.35986	1.48896	5.66553e-14	unknown protein
AT1G28100.4	321	246	845	1087	5.43836	1.52249	2.52601e-14	unknown protein
AT1G28100.5	313	245	834	1072	5.42258	1.52525	1.09807e-14	unknown protein
AT1G28170.1	3	3	23	48	0.182052	3.22401	8.99827e-06	sulphotransferase 7
AT1G28190.1	21	19	153	99	2.24993	2.46876	5.86834e-07	unknown protein
AT1G28260.1	136	140	357	426	4.38454	1.25496	3.91143e-06	Telomerase activating protein Est1
AT1G28260.2	135	138	353	426	4.37576	1.26236	3.89681e-06	Telomerase activating protein Est1
AT1G28520.1	420	343	928	1077	5.52123	1.15708	3.45148e-09	vascular plant one zinc finger protein
AT1G28520.2	396	313	848	987	5.40825	1.13592	1.00232e-08	vascular plant one zinc finger protein
AT1G28590.1	6	7	29	56	0.5749	2.40127	3.74532e-05	GDSL-like Lipase/Acylhydrolase superfamily protein
AT1G28600.1	67	50	2199	2399	5.64816	5.06641	5.51073e-93	GDSL-like Lipase/Acylhydrolase superfamily protein
AT1G28600.2	66	50	2138	2345	5.61136	5.04121	1.01232e-92	GDSL-like Lipase/Acylhydrolase superfamily protein
AT1G28610.1	17	16	200	188	2.37746	3.32747	2.30652e-16	GDSL-like Lipase/Acylhydrolase superfamily protein
AT1G28610.2	17	16	190	180	2.3183	3.25802	2.10481e-15	GDSL-like Lipase/Acylhydrolase superfamily protein
AT1G28640.1	7	5	42	60	0.831435	2.80449	2.41368e-06	GDSL-like Lipase/Acylhydrolase superfamily protein
AT1G28650.1	12	12	73	72	1.21758	2.35377	1.1572e-06	GDSL-like Lipase/Acylhydrolase superfamily protein
AT1G28660.1	99	74	1019	1533	4.98004	3.6171	5.94311e-50	GDSL-like Lipase/Acylhydrolase superfamily protein
AT1G28660.2	97	71	1001	1505	4.95083	3.63373	5.82312e-50	GDSL-like Lipase/Acylhydrolase superfamily protein
AT1G28670.1	120	88	805	960	4.65667	2.84648	4.74035e-38	GDSL-like Lipase/Acylhydrolase superfamily protein
AT1G29090.1	0	3	610	1919	4.59064	9.25902	1.44497e-54	Cysteine proteinases superfamily protein
AT1G29195.1	37	37	325	296	3.21489	2.84891	1.28732e-15	unknown protein
AT1G29860.1	3	1	44	23	0.0660087	3.83169	4.50977e-05	WRKY DNA-binding protein 71
AT1G30040.1	40	43	373	314	3.37969	2.83645	1.89938e-14	gibberellin 2-oxidase
AT1G30040.2	29	27	209	210	2.72112	2.67209	3.17388e-13	gibberellin 2-oxidase
AT1G30220.1	8	4	222	128	2.15962	4.68557	2.38836e-14	inositol transporter 2
AT1G30320.1	197	212	574	622	4.722	1.30804	6.63501e-08	Remorin family protein
AT1G30420.1	445	287	1883	1308	5.98089	1.95817	1.6262e-10	multidrug resistance-associated protein 12
AT1G30455.1	3	5	28	32	0.268526	2.62215	5.41263e-05	transcription regulators;translation initiation factors;zinc ion binding;transcription activators
AT1G30760.1	239	184	2329	2611	6.00816	3.31644	1.31725e-29	FAD-binding Berberine family protein
AT1G31770.1	1534	1387	4793	5821	7.67623	1.61661	2.10905e-16	ATP-binding cassette 14
AT1G32350.1	1	0	102	14	0.579657	6.52207	5.61378e-05	alternative oxidase 1D
AT1G32380.1	245	227	746	699	4.93601	1.39663	1.48633e-08	phosphoribosyl pyrophosphate (PRPP) synthase 2
AT1G32780.1	2	2	64	71	0.781329	4.76062	1.67985e-13	GroES-like zinc-binding dehydrogenase family protein
AT1G32940.1	437	310	2716	5414	6.75057	3.15136	1.21707e-39	Subtilase family protein
AT1G32950.1	67	52	196	284	3.37317	1.74984	3.16319e-08	Subtilase family protein
AT1G32960.1	11	15	1412	690	4.57509	6.174	1.77648e-33	Subtilase family protein
AT1G33030.1	12	10	53	85	1.20373	2.36517	4.49276e-06	O-methyltransferase family protein
AT1G33110.1	439	352	3126	2122	6.41126	2.55797	3.09439e-17	MATE efflux family protein
AT1G33110.2	423	346	3068	2095	6.38451	2.57355	1.28608e-17	MATE efflux family protein
AT1G33400.1	185	117	432	393	4.30818	1.24831	1.95687e-05	Tetratricopeptide repeat (TPR)-like superfamily protein
AT1G33590.1	508	659	1307	1847	6.10363	1.15616	9.41781e-07	Leucine-rich repeat (LRR) family protein
AT1G33600.1	15	11	378	581	3.44128	4.9243	1.52844e-45	Leucine-rich repeat (LRR) family protein
AT1G33790.1	62	54	540	651	4.11499	3.11508	7.41959e-10	jacalin lectin family protein
AT1G33790.2	81	80	766	992	4.67478	3.19121	4.91345e-12	jacalin lectin family protein
AT1G34520.1	4	2	75	93	1.23521	4.51414	7.89565e-10	MBOAT (membrane bound O-acyl transferase) family protein
AT1G34580.1	1	0	39	14	-0.384407	5.31537	7.25668e-05	Major facilitator superfamily protein
AT1G35140.1	5	6	178	149	1.94524	4.65754	6.73238e-17	Phosphate-responsive 1 family protein
AT1G36180.1	545	332	1201	1095	5.79745	1.19304	9.06813e-06	acetyl-CoA carboxylase 2
AT1G36180.2	26	18	78	100	2.01392	1.76244	3.93314e-06	acetyl-CoA carboxylase 2
AT1G36580.1	101	108	353	274	3.67865	1.38113	6.12101e-05	unknown protein
AT1G37130.1	2081	1988	7859	11427	8.21864	1.97605	2.56677e-13	nitrate reductase 2
AT1G43160.1	81	57	184	327	3.27034	1.60908	6.24012e-08	related to AP2 6
AT1G43670.1	150	114	351	415	4.24857	1.29839	2.47841e-07	Inositol monophosphatase family protein
AT1G43910.1	111	84	469	377	4.03899	1.92338	1.05379e-08	P-loop containing nucleoside triphosphate hydrolases superfamily protein
AT1G44090.1	0	0	61	14	0.0164489	8.27919	1.34849e-05	gibberellin 20-oxidase 5
AT1G44100.1	463	407	944	1159	5.63057	1.02747	8.25508e-08	amino acid permease 5
AT1G44970.1	124	101	333	425	4.09109	1.50278	1.08388e-10	Peroxidase superfamily protein
AT1G47510.1	2	12	664	503	3.69513	6.14848	3.86711e-33	inositol polyphosphate 5-phosphatase 11
AT1G47510.2	2	6	504	392	3.30884	6.56565	1.72516e-37	inositol polyphosphate 5-phosphatase 11
AT1G47890.1	9	14	456	500	3.45848	5.12419	6.04398e-46	receptor like protein 7
AT1G49570.1	2	3	206	255	2.33008	6.21417	2.97651e-34	Peroxidase superfamily protein
AT1G51420.1	609	646	3106	3282	6.70257	2.11228	5.01006e-13	sucrose-phosphatase 1
AT1G51500.1	80	75	235	389	3.49659	1.727	9.66807e-07	ABC-2 type transporter family protein
AT1G51760.1	761	680	3466	4038	6.99617	2.14109	9.9521e-26	peptidase M20/M25/M40 family protein
AT1G51780.1	14	8	76	90	1.4429	2.66336	1.54823e-09	IAA-leucine resistant (ILR)-like gene 5
AT1G52342.1	43	37	309	349	3.54001	2.80062	2.34505e-15	unknown protein
AT1G52343.1	18	24	180	264	2.55866	3.12239	3.14429e-18	unknown protein
AT1G52800.1	1	1	226	602	3.05454	8.20861	4.65398e-36	2-oxoglutarate (2OG) and Fe(II)-dependent oxygenase superfamily protein
AT1G53470.1	503	339	1461	1158	5.84719	1.454	2.26219e-07	mechanosensitive channel of small conductance-like 4
AT1G53560.1	181	164	1284	1127	5.27142	2.59729	5.7696e-17	Ribosomal protein L18ae family
AT1G54020.1	4	6	77	60	0.899578	3.53786	1.80633e-08	GDSL-like Lipase/Acylhydrolase superfamily protein
AT1G54020.2	4	6	76	61	0.898601	3.5348	1.17822e-08	GDSL-like Lipase/Acylhydrolase superfamily protein
AT1G54020.3	4	6	76	60	0.890929	3.52588	1.67968e-08	GDSL-like Lipase/Acylhydrolase superfamily protein
AT1G54100.1	2271	1745	12915	12782	8.70074	2.46503	1.08131e-24	aldehyde dehydrogenase 7B4
AT1G54100.2	2305	1766	13041	13089	8.72053	2.46797	2.28276e-25	aldehyde dehydrogenase 7B4
AT1G54260.1	142	114	522	395	4.27027	1.65162	1.1361e-07	winged-helix DNA-binding transcription factor family protein
AT1G54300.1	0	1	28	41	-0.0164053	5.55259	1.79656e-09	unknown protein
AT1G55500.1	693	560	2201	1851	6.39068	1.49638	4.5478e-08	evolutionarily conserved C-terminal region 4
AT1G55500.2	694	564	2171	1875	6.39421	1.48511	2.31481e-08	evolutionarily conserved C-terminal region 4
AT1G55500.3	701	565	2191	1865	6.39621	1.48162	5.07239e-08	evolutionarily conserved C-terminal region 4
AT1G55730.1	403	385	1017	977	5.70246	1.11835	1.5324e-06	cation exchanger 5
AT1G55730.2	407	388	1026	987	5.71443	1.11922	1.41352e-06	cation exchanger 5
AT1G56580.1	689	911	4511	3424	6.98196	2.10377	5.57781e-12	Protein of unknown function, DUF538
AT1G58180.1	175	138	381	539	4.5987	1.29727	1.04645e-06	beta carbonic anhydrase 6
AT1G58180.2	197	162	453	599	4.80832	1.29893	5.88283e-07	beta carbonic anhydrase 6
AT1G58180.3	195	158	453	587	4.79234	1.30947	6.39197e-07	beta carbonic anhydrase 6
AT1G58180.4	194	161	451	594	4.80017	1.30554	4.65597e-07	beta carbonic anhydrase 6
AT1G58360.1	189	155	1207	1060	5.20476	2.51628	1.33398e-17	amino acid permease 1
AT1G58410.1	63	48	191	187	3.13916	1.54686	9.24227e-06	Disease resistance protein (CC-NBS-LRR class) family
AT1G59700.1	38	35	260	188	2.99839	2.42427	3.37072e-09	glutathione S-transferase TAU 16
AT1G60010.1	83	65	221	223	3.56829	1.36068	1.7551e-05	unknown protein
AT1G60690.1	193	185	962	965	5.00554	2.12407	2.08525e-15	NAD(P)-linked oxidoreductase superfamily protein
AT1G60730.1	1601	1694	27189	29174	9.39089	3.85942	7.1956e-37	NAD(P)-linked oxidoreductase superfamily protein
AT1G60730.2	1559	1647	26478	28298	9.35116	3.85827	6.56852e-37	NAD(P)-linked oxidoreductase superfamily protein
AT1G60730.3	1423	1512	23285	26151	9.20402	3.83148	3.4596e-38	NAD(P)-linked oxidoreductase superfamily protein
AT1G60740.1	879	938	3535	5215	7.56717	1.99216	1.60311e-08	Thioredoxin superfamily protein
AT1G60750.1	298	249	3965	2909	6.48055	3.46889	4.37349e-31	NAD(P)-linked oxidoreductase superfamily protein
AT1G60940.1	720	669	5861	6176	7.42876	2.88628	2.84182e-38	SNF1-related protein kinase 2.10
AT1G60940.2	686	628	5749	5992	7.38031	2.93238	5.74437e-39	SNF1-related protein kinase 2.10
AT1G60950.1	449	412	1028	1105	5.74528	1.07682	9.61674e-06	2Fe-2S ferredoxin-like superfamily protein
AT1G61320.1	0	0	585	516	3.53621	12.0335	1.83781e-56	FBD / Leucine Rich Repeat domains containing protein
AT1G61330.1	0	0	177	95	1.63958	10.069	2.01332e-17	FBD, F-box and Leucine Rich Repeat domains containing protein
AT1G61700.1	0	0	17	16	-0.908218	6.95778	5.55781e-06	RNA polymerases N / 8 kDa subunit
AT1G61890.1	715	491	1399	1971	6.23486	1.23163	6.90063e-09	MATE efflux family protein
AT1G62290.1	60	51	250	460	3.45461	2.38675	2.12279e-16	Saposin-like aspartyl protease family protein
AT1G62290.2	61	51	248	463	3.45372	2.37475	6.36089e-16	Saposin-like aspartyl protease family protein
AT1G62380.1	2988	2767	7656	7757	8.4001	1.19714	9.48413e-07	ACC oxidase 2
AT1G62410.1	0	0	14	17	-0.970395	6.85083	7.53411e-06	MIF4G domain-containing protein
AT1G62420.1	4	3	213	148	2.05617	5.46208	3.12141e-18	Protein of unknown function (DUF506)
AT1G62422.1	79	70	432	381	3.84723	2.23709	1.23088e-12	unknown protein
AT1G62580.1	30	18	1441	1114	4.80193	5.54416	5.56987e-53	Flavin-binding monooxygenase family protein
AT1G63180.1	69	57	271	554	4.03071	2.40871	2.95291e-09	UDP-D-glucose/UDP-D-galactose 4-epimerase 3
AT1G63340.1	14	10	525	386	3.36083	5.04973	2.8197e-29	Flavin-containing monooxygenase family protein
AT1G63750.1	6	6	46	65	0.757274	2.9236	8.7792e-08	Disease resistance protein (TIR-NBS-LRR class) family
AT1G63750.2	6	5	45	64	0.720065	3.02169	3.7035e-08	Disease resistance protein (TIR-NBS-LRR class) family
AT1G63750.3	5	4	42	63	0.641444	3.24666	3.23338e-08	Disease resistance protein (TIR-NBS-LRR class) family
AT1G63820.1	30	31	163	107	2.48363	1.9567	3.50518e-05	CCT motif family protein
AT1G63840.1	381	352	853	1093	5.68667	1.15598	1.43678e-08	RING/U-box superfamily protein
AT1G64160.1	0	0	44	56	0.309964	8.53149	3.3268e-15	Disease resistance-responsive (dirigent-like protein) family protein
AT1G65390.1	7	8	58	73	0.92885	2.85392	1.28265e-07	phloem protein 2 A5
AT1G65390.2	7	8	55	72	0.87859	2.80571	7.48517e-08	phloem protein 2 A5
AT1G65500.1	1	2	207	103	1.8387	6.43401	1.93632e-14	unknown protein
AT1G65670.1	1	1	69	57	0.757141	5.61556	1.67026e-12	cytochrome P450, family 702, subfamily A, polypeptide 1
AT1G65730.1	151	94	453	764	4.4063	2.04201	9.35074e-17	YELLOW STRIPE like 7
AT1G65800.1	2	1	17	39	-0.183704	3.82951	1.34665e-05	receptor kinase 2
AT1G66040.1	170	125	514	886	4.58219	1.96877	2.76956e-18	Zinc finger (C3HC4-type RING finger) family protein
AT1G66050.1	183	133	618	987	4.73298	2.07523	2.1098e-22	Zinc finger (C3HC4-type RING finger) family protein
AT1G66180.1	431	356	996	866	5.57177	1.03877	3.60657e-05	Eukaryotic aspartyl protease family protein
AT1G66570.1	0	1	824	718	4.01262	10.0879	4.83934e-67	sucrose-proton symporter 7
AT1G66570.2	0	1	759	674	3.90743	9.97988	3.06412e-65	sucrose-proton symporter 7
AT1G66570.3	0	1	787	684	3.94637	10.0201	7.76929e-65	sucrose-proton symporter 7
AT1G66590.1	233	223	751	632	4.90803	1.39434	6.9902e-07	cytochrome c oxidase 19-1
AT1G66590.2	248	228	788	639	4.96145	1.38352	1.22799e-06	cytochrome c oxidase 19-1
AT1G66600.1	5	7	63	58	0.966268	3.0829	4.51856e-08	ABA overly sensitive mutant 3
AT1G66760.1	167	150	1981	2432	5.79917	3.55251	2.5352e-64	MATE efflux family protein
AT1G66760.2	170	152	2076	2518	5.85444	3.58952	1.10352e-64	MATE efflux family protein
AT1G67148.1	36	29	120	175	2.65063	1.91628	6.15013e-07	unknown protein
AT1G67150.1	11	10	43	70	1.38551	2.14319	1.41694e-05	Plant protein of unknown function (DUF247)
AT1G67150.2	10	9	43	69	1.35556	2.2746	2.63352e-06	Plant protein of unknown function (DUF247)
AT1G67150.3	10	8	37	63	1.21594	2.18538	2.78017e-05	Plant protein of unknown function (DUF247)
AT1G67195.1	336	411	1896	1818	6.00202	2.08377	1.9954e-16	MIR414 (MICRORNA 414)
AT1G67195.2	315	389	1833	1732	5.94357	2.11155	6.02866e-16	MIR414 (MICRORNA 414)
AT1G67210.1	65	57	214	184	3.07812	1.49563	5.98579e-05	Proline-rich spliceosome-associated (PSP) family protein / zinc knuckle (CCHC-type) family protein
AT1G67210.2	61	56	207	183	3.03949	1.52189	3.25626e-05	Proline-rich spliceosome-associated (PSP) family protein / zinc knuckle (CCHC-type) family protein
AT1G67810.1	267	250	657	975	5.15553	1.38906	1.22885e-12	sulfur E2
AT1G67820.1	72	83	983	1812	5.02409	3.87165	4.35815e-56	Protein phosphatase 2C family protein
AT1G68290.1	33	46	234	144	2.76712	2.0691	1.38704e-05	endonuclease 2
AT1G68380.1	0	0	132	69	1.23078	9.63419	1.74369e-14	Core-2/I-branching beta-1,6-N-acetylglucosaminyltransferase family protein
AT1G68410.1	448	390	1045	1075	5.68986	1.1139	2.31663e-07	Protein phosphatase 2C family protein
AT1G68410.2	469	409	1071	1123	5.7565	1.09392	2.72733e-07	Protein phosphatase 2C family protein
AT1G68500.1	61	59	141	235	2.78461	1.36597	2.1703e-05	unknown protein
AT1G68530.1	27	27	765	1815	4.72889	5.25024	5.80073e-50	3-ketoacyl-CoA synthase 6
AT1G68530.2	26	28	750	1801	4.71294	5.23088	1.10513e-47	3-ketoacyl-CoA synthase 6
AT1G68880.1	101	135	1024	1178	4.79421	2.96642	4.52276e-11	basic leucine-zipper 8
AT1G69260.1	63	57	149	214	3.04151	1.33173	1.37154e-05	ABI five binding protein
AT1G69480.1	49	41	148	202	2.66321	1.70026	1.96826e-07	EXS (ERD1/XPR1/SYG1) family protein
AT1G69530.1	203	257	672	819	4.75223	1.43705	2.83742e-07	expansin A1
AT1G69530.2	204	260	675	828	4.76443	1.43509	3.89634e-07	expansin A1
AT1G69530.3	178	234	603	735	4.59295	1.43853	1.8552e-07	expansin A1
AT1G69530.4	178	234	601	731	4.58947	1.43229	2.15822e-07	expansin A1
AT1G69530.5	163	202	522	661	4.41101	1.43369	2.9649e-07	expansin A1
AT1G69750.1	431	386	1445	1054	5.78766	1.42702	8.32991e-07	cytochrome c oxidase 19-2
AT1G69870.1	80	96	391	386	3.64481	1.90882	1.73029e-10	nitrate transporter 1.7
AT1G69880.1	14	15	12247	8336	7.75212	9.28123	1.96551e-93	thioredoxin H-type 8
AT1G69920.1	1	1	48	22	0.00571642	4.82616	4.36295e-06	glutathione S-transferase TAU 12
AT1G70080.1	4	4	61	39	0.724479	3.42037	9.77919e-07	Terpenoid cyclases/Protein prenyltransferases superfamily protein
AT1G70290.1	414	296	742	1653	6.30054	1.44995	6.2868e-05	trehalose-6-phosphatase synthase S8
AT1G70440.1	26	20	96	101	1.94044	1.86286	7.43217e-06	similar to RCD one 3
AT1G70790.1	121	100	533	299	4.02173	1.75536	1.10119e-05	Calcium-dependent lipid-binding (CaLB domain) family protein
AT1G70790.2	129	110	551	310	4.11264	1.69045	1.82316e-05	Calcium-dependent lipid-binding (CaLB domain) family protein
AT1G71015.1	49	83	291	401	3.41883	2.10927	8.62583e-11	unknown protein
AT1G71140.1	28	14	2328	3593	5.89741	6.86666	2.53285e-128	MATE efflux family protein
AT1G71330.1	48	42	201	200	2.93737	1.92995	2.51899e-06	non-intrinsic ABC protein 5
AT1G71380.1	78	96	283	1146	4.17959	2.65308	9.64957e-09	cellulase 3
AT1G72060.1	8	3	154	59	1.71346	4.14331	7.30007e-06	serine-type endopeptidase inhibitors
AT1G72070.1	13	7	157	75	1.99814	3.39214	5.29414e-05	Chaperone DnaJ-domain superfamily protein
AT1G72210.1	62	49	218	213	3.01205	1.73526	1.14714e-07	basic helix-loop-helix (bHLH) DNA-binding superfamily protein
AT1G72220.1	37	41	238	281	2.96223	2.48275	1.36953e-14	RING/U-box superfamily protein
AT1G72600.2	76	63	158	387	3.31963	1.65366	3.47018e-06	hydroxyproline-rich glycoprotein family protein
AT1G72610.1	46	38	139	375	2.97314	2.28425	8.09982e-09	germin-like protein 1
AT1G72680.1	651	563	2688	2473	6.51418	1.87755	1.15795e-15	cinnamyl-alcohol dehydrogenase
AT1G72800.1	81	71	257	363	3.49084	1.76551	2.04622e-11	RNA-binding (RRM/RBD/RNP motifs) family protein
AT1G72900.1	61	47	4511	3698	6.46658	6.05207	7.47071e-73	Toll-Interleukin-Resistance (TIR) domain-containing protein
AT1G72910.1	4	6	205	222	2.27	5.14783	1.13342e-26	Toll-Interleukin-Resistance (TIR) domain-containing protein
AT1G72920.1	11	16	185	178	2.29794	3.50889	8.4484e-15	Toll-Interleukin-Resistance (TIR) domain family protein
AT1G72930.1	4	9	484	445	3.34387	5.91358	3.63439e-40	toll/interleukin-1 receptor-like
AT1G72930.2	4	9	486	434	3.33013	5.90264	6.70181e-39	toll/interleukin-1 receptor-like
AT1G72940.1	34	40	270	265	3.04912	2.62087	6.68477e-11	Toll-Interleukin-Resistance (TIR) domain-containing protein
AT1G73010.1	50	42	251	151	2.96727	1.95839	4.3168e-05	phosphate starvation-induced gene 2
AT1G73480.1	149	121	631	524	4.45693	1.89811	1.60882e-09	alpha/beta-Hydrolases superfamily protein
AT1G73730.1	230	181	553	622	4.73641	1.28252	1.666e-08	ETHYLENE-INSENSITIVE3-like 3
AT1G73880.1	130	98	2300	2254	5.7846	4.10523	3.02075e-61	UDP-glucosyl transferase 89B1
AT1G74000.1	53	52	396	750	3.90416	3.14929	6.90275e-29	strictosidine synthase 3
AT1G74010.1	119	122	824	1772	5.02233	3.114	1.19518e-29	Calcium-dependent phosphotriesterase superfamily protein
AT1G74650.1	5	4	127	36	1.12956	4.04583	1.39994e-05	myb domain protein 31
AT1G74790.1	716	589	3560	4627	6.98587	2.40034	4.54215e-31	catalytics
AT1G74810.1	9	16	4203	2802	6.21975	7.93282	2.00268e-70	HCO3- transporter family
AT1G76070.1	103	92	298	346	3.84431	1.48129	3.89114e-08	unknown protein
AT1G76080.1	65	55	335	366	3.58356	2.31308	3.47566e-10	chloroplastic drought-induced stress protein of 32 kD
AT1G76410.1	27	10	139	204	2.73539	2.96131	5.5861e-08	RING/U-box superfamily protein
AT1G76470.1	38	22	233	263	2.75995	2.81517	4.10151e-15	NAD(P)-binding Rossmann-fold superfamily protein
AT1G76520.1	726	703	4546	4322	7.16509	2.41485	1.44431e-24	Auxin efflux carrier family protein
AT1G76520.2	731	695	4491	4203	7.14386	2.39195	1.01613e-23	Auxin efflux carrier family protein
AT1G76530.1	14	11	100	108	1.83027	2.81133	3.74832e-11	Auxin efflux carrier family protein
AT1G76590.1	103	67	249	404	4.22737	1.67447	1.37176e-05	PLATZ transcription factor family protein
AT1G76930.1	3955	3915	16015	50214	9.82173	2.71833	1.81483e-12	extensin 4
AT1G76930.2	4215	4158	17406	52927	9.90845	2.71882	5.33459e-13	extensin 4
AT1G77120.1	29	28	4154	4639	6.49522	7.02854	1.33736e-130	alcohol dehydrogenase 1
AT1G77210.1	1	0	15	32	-0.428401	4.9799	1.6645e-06	sugar transporter 14
AT1G77210.2	1	0	15	32	-0.428401	4.97991	1.66263e-06	sugar transporter 14
AT1G77380.1	170	185	1065	1364	5.25557	2.51626	2.80733e-34	amino acid permease 3
AT1G77450.1	519	476	1371	2016	6.80838	1.49913	1.70591e-09	NAC domain containing protein 32
AT1G77660.1	99	72	335	226	3.70541	1.53936	5.88142e-05	Histone H3 K4-specific methyltransferase SET7/9 family protein
AT1G78170.1	4	8	100	212	1.88829	4.363	2.45276e-17	unknown protein
AT1G78710.1	1	0	58	39	0.30299	6.12442	4.62508e-10	TRICHOME BIREFRINGENCE-LIKE 42
AT1G78780.1	151	134	335	732	4.38704	1.59524	2.22815e-08	pathogenesis-related family protein
AT1G78780.2	153	133	330	739	4.38806	1.591	4.96784e-08	pathogenesis-related family protein
AT1G78780.3	132	120	305	652	4.24018	1.61732	3.18892e-08	pathogenesis-related family protein
AT1G78780.4	140	124	314	700	4.30511	1.63019	2.07858e-08	pathogenesis-related family protein
AT1G78830.1	414	330	1012	1621	5.97079	1.55132	8.29212e-13	Curculin-like (mannose-binding) lectin family protein
AT1G79520.1	109	116	763	720	4.61941	2.49756	2.36389e-11	Cation efflux family protein
AT1G79520.2	106	114	756	712	4.60512	2.51512	2.57743e-11	Cation efflux family protein
AT1G80380.1	271	214	568	1433	5.57308	1.72371	1.87405e-09	P-loop containing nucleoside triphosphate hydrolases superfamily protein
AT1G80380.2	376	297	691	1883	5.95488	1.60624	1.10209e-07	P-loop containing nucleoside triphosphate hydrolases superfamily protein
AT1G80380.3	382	299	696	1909	5.97261	1.60617	1.32274e-07	P-loop containing nucleoside triphosphate hydrolases superfamily protein
AT1G80380.4	342	268	600	1668	5.78676	1.56392	5.70407e-07	P-loop containing nucleoside triphosphate hydrolases superfamily protein
AT1G80440.1	68	38	329	989	4.72168	3.30705	6.90063e-09	Galactose oxidase/kelch repeat superfamily protein
AT1G80580.1	0	0	19	16	-0.794404	7.05194	4.36295e-06	Integrase-type DNA-binding superfamily protein
AT1G80590.1	0	0	40	30	-0.0848904	8.06722	1.11564e-09	WRKY DNA-binding protein 66
AT1G80840.1	15	16	300	212	2.73287	3.84781	1.11466e-14	WRKY DNA-binding protein 40
AT2G01490.1	1070	1034	3576	3056	7.21049	1.45005	5.08491e-08	phytanoyl-CoA dioxygenase (PhyH) family protein
AT2G01850.1	484	397	1284	1075	5.82218	1.22269	1.66579e-06	endoxyloglucan transferase A3
AT2G01918.1	3	2	24	38	-0.0141657	3.30691	4.10006e-06	PsbQ-like 3
AT2G01920.1	0	0	35	28	-0.205791	7.90773	2.68499e-09	ENTH/VHS/GAT family protein
AT2G01930.1	214	159	686	580	4.82065	1.56539	8.58741e-09	basic pentacysteine1
AT2G01930.2	254	201	839	704	5.10894	1.5633	2.8395e-09	basic pentacysteine1
AT2G02010.1	10	10	132	125	1.77211	3.44796	2.822e-11	glutamate decarboxylase 4
AT2G02380.1	37	33	100	134	2.4254	1.4815	7.36721e-05	glutathione S-transferase (class zeta) 2
AT2G02390.1	1974	1865	6032	6068	7.98419	1.43194	5.84745e-10	glutathione S-transferase zeta 1
AT2G02390.2	1440	1295	3722	4482	7.46374	1.34118	8.86937e-11	glutathione S-transferase zeta 1
AT2G02390.3	1962	1846	6013	5943	7.96637	1.42866	1.08145e-09	glutathione S-transferase zeta 1
AT2G02710.1	266	248	669	1046	5.50554	1.46251	1.33282e-06	PAS/LOV protein B
AT2G02710.2	267	250	661	1045	5.52193	1.44509	1.79928e-06	PAS/LOV protein B
AT2G02710.3	253	229	636	989	5.42587	1.47931	1.29785e-06	PAS/LOV protein B
AT2G02810.1	170	163	381	428	4.29258	1.04009	4.56442e-05	UDP-galactose transporter 1
AT2G02930.1	125	160	709	815	4.65468	2.1656	7.72426e-10	glutathione S-transferase F3
AT2G02990.1	4	7	7561	10859	7.50449	10.4138	6.96788e-200	ribonuclease 1
AT2G03190.1	0	0	25	12	-0.788296	7.18716	3.00602e-05	SKP1-like 16
AT2G03590.1	66	35	256	303	3.23956	2.23782	1.34432e-11	ureide permease 1
AT2G03760.1	218	185	4112	4241	6.6413	4.1499	5.02164e-71	sulphotransferase 12
AT2G03770.1	5	2	183	155	1.99017	5.34855	5.99847e-21	P-loop containing nucleoside triphosphate hydrolases superfamily protein
AT2G04039.1	2	4	76	50	0.838103	4.14948	7.18504e-09	unknown protein
AT2G04039.2	2	4	76	50	0.84686	4.14946	6.79467e-09	unknown protein
AT2G04039.3	2	4	76	51	0.846101	4.15893	4.6887e-09	unknown protein
AT2G04040.1	44	25	2741	3247	5.95353	6.20206	9.5907e-107	MATE efflux family protein
AT2G04050.1	4	5	1005	539	4.08047	7.23174	1.79602e-36	MATE efflux family protein
AT2G04066.1	2	1	22	23	-0.397163	3.57241	6.9206e-05	MATE efflux family protein
AT2G04070.1	2	2	149	131	1.71226	5.8398	2.78529e-20	MATE efflux family protein
AT2G04080.1	3	1	82	65	0.936683	4.92457	4.67857e-12	MATE efflux family protein
AT2G04160.1	999	699	1761	3379	6.73755	1.31122	2.38981e-08	Subtilisin-like serine endopeptidase family protein
AT2G04170.1	1599	1446	2685	5215	7.46685	1.07586	9.59594e-06	TRAF-like family protein
AT2G04170.2	1611	1453	2688	5231	7.47336	1.07025	1.08755e-05	TRAF-like family protein
AT2G04170.3	1542	1417	2663	5165	7.43673	1.10342	4.47755e-06	TRAF-like family protein
AT2G04170.4	1584	1442	2683	5200	7.46094	1.08172	8.21253e-06	TRAF-like family protein
AT2G04170.5	1471	1366	2575	5078	7.38607	1.12921	3.66706e-06	TRAF-like family protein
AT2G05400.1	2	3	67	67	0.977081	4.45236	6.29226e-06	Ubiquitin-specific protease family C19-related protein
AT2G05400.2	2	2	52	51	0.583632	4.38545	3.0556e-07	Ubiquitin-specific protease family C19-related protein
AT2G05510.2	3796	4300	11886	10188	8.77469	1.23354	8.81942e-06	Glycine-rich protein family
AT2G05510.3	3530	3975	11248	9513	8.68046	1.25626	6.03504e-06	Glycine-rich protein family
AT2G05510.5	4033	4529	12171	10518	8.83581	1.19189	1.48066e-05	Glycine-rich protein family
AT2G05510.6	3367	3859	10907	9121	8.62402	1.25957	7.05568e-06	Glycine-rich protein family
AT2G05540.1	14	4	582	781	3.9214	5.98249	2.17516e-40	Glycine-rich protein family
AT2G07640.1	107	107	395	283	3.79714	1.47145	2.78017e-05	NAD(P)-binding Rossmann-fold superfamily protein
AT2G13360.1	138	130	303	668	4.56814	1.54473	3.84167e-07	alanine:glyoxylate aminotransferase
AT2G13360.2	138	129	300	663	4.55028	1.53822	5.11746e-07	alanine:glyoxylate aminotransferase
AT2G14520.1	106	129	408	370	4.03583	1.50222	3.40772e-06	CBS domain-containing protein with a domain of unknown function (DUF21)
AT2G14661.1	13	6	669	647	3.81975	5.88598	1.00551e-50	pseudogene
AT2G14670.1	0	1	157	173	1.86061	7.83463	1.92971e-29	sucrose-proton symporter 8
AT2G15960.1	45	35	127	259	3.06527	1.97168	1.39487e-06	unknown protein
AT2G16060.1	40	45	164	295	2.9466	2.1378	5.70874e-11	hemoglobin 1
AT2G17280.1	294	243	1012	1238	5.37307	1.82376	9.70399e-19	Phosphoglycerate mutase family protein
AT2G17280.2	280	230	980	1190	5.31177	1.84693	2.79445e-19	Phosphoglycerate mutase family protein
AT2G17700.1	308	262	684	678	5.13283	1.03566	1.00523e-05	ACT-like protein tyrosine kinase family protein
AT2G18140.1	9	19	171	159	2.07582	3.31516	6.66439e-12	Peroxidase superfamily protein
AT2G18150.1	78	153	1604	1384	5.13539	3.45853	6.29401e-22	Peroxidase superfamily protein
AT2G18180.1	0	0	22	22	-0.62013	7.3678	1.17808e-07	Sec14p-like phosphatidylinositol transfer family protein
AT2G18190.1	29	19	169	197	2.48597	2.6888	1.25115e-14	P-loop containing nucleoside triphosphate hydrolases superfamily protein
AT2G18193.1	217	202	829	969	5.11991	1.85861	2.3648e-19	P-loop containing nucleoside triphosphate hydrolases superfamily protein
AT2G18490.1	10	10	39	98	1.24157	2.447	1.37344e-05	C2H2-like zinc finger protein
AT2G18600.1	25	30	137	152	2.37473	2.14487	1.35267e-08	Ubiquitin-conjugating enzyme family protein
AT2G19770.1	1	0	30	37	-0.093854	5.52768	4.90242e-10	profilin 5
AT2G19850.1	0	0	84	21	0.435083	8.76028	6.9855e-07	unknown protein
AT2G19850.2	0	0	91	28	0.586542	8.92526	4.17334e-08	unknown protein
AT2G19900.1	30	13	229	195	3.0084	3.11289	2.5128e-07	NADP-malic enzyme 1
AT2G19970.1	23	58	218	518	3.25783	2.82748	5.09572e-09	CAP (Cysteine-rich secretory proteins, Antigen 5, and Pathogenesis-related 1 protein) superfamily protein
AT2G19990.1	2	11	69	126	1.34411	3.57432	1.24635e-09	pathogenesis-related protein-1-like
AT2G20142.1	9	8	53	78	1.16754	2.66531	1.29634e-08	Toll-Interleukin-Resistance (TIR) domain family protein
AT2G20160.1	1	0	488	472	3.33485	9.39484	1.29443e-54	E3 ubiquitin ligase SCF complex subunit SKP1/ASK1 family protein
AT2G20800.1	2	1	174	207	2.11956	6.64258	1.23424e-31	NAD(P)H dehydrogenase B4
AT2G21140.1	1	2	26	67	0.359434	4.53529	3.93264e-08	proline-rich protein 2
AT2G22750.1	12	7	85	94	1.76804	2.99224	9.31147e-08	basic helix-loop-helix (bHLH) DNA-binding superfamily protein
AT2G22750.2	9	7	53	77	1.41674	2.74296	2.36721e-07	basic helix-loop-helix (bHLH) DNA-binding superfamily protein
AT2G22860.1	8	5	499	349	3.2844	5.82779	1.69114e-22	phytosulfokine 2 precursor
AT2G22880.1	5	9	39	56	0.745309	2.47139	4.09245e-05	VQ motif-containing protein
AT2G23150.1	174	160	488	430	4.33268	1.24701	6.4796e-06	natural resistance-associated macrophage protein 3
AT2G23320.1	325	288	950	722	5.313	1.25642	1.10784e-05	WRKY DNA-binding protein 15
AT2G23320.2	310	275	910	701	5.25822	1.26855	7.48555e-06	WRKY DNA-binding protein 15
AT2G23420.1	312	256	2803	2191	6.1513	2.94673	6.02204e-28	nicotinate phosphoribosyltransferase 2
AT2G23810.1	1035	1078	3436	5609	7.42242	1.81183	1.13275e-17	tetraspanin8
AT2G24260.1	528	417	1704	1742	6.24908	1.64745	7.29003e-11	LJRHL1-like 1
AT2G24600.1	5	7	97	100	1.3905	3.7772	1.76906e-13	Ankyrin repeat family protein
AT2G24600.2	6	7	102	101	1.44389	3.71313	9.14487e-13	Ankyrin repeat family protein
AT2G24600.3	8	9	107	104	1.50505	3.38923	2.10107e-12	Ankyrin repeat family protein
AT2G24600.4	9	9	112	105	1.55452	3.35387	7.39544e-12	Ankyrin repeat family protein
AT2G24693.1	0	0	21	11	-0.901869	6.96659	5.89755e-05	Protein of unknown function (PD694200)
AT2G24710.1	0	0	34	62	0.251186	8.44249	7.47355e-14	glutamate receptor 2.3
AT2G24800.1	1	0	35	15	-0.325735	5.21007	2.54561e-05	Peroxidase superfamily protein
AT2G25080.1	296	276	1149	1355	5.6037	1.88684	1.22665e-16	glutathione peroxidase 1
AT2G25240.1	28	30	387	414	3.42858	3.54774	7.2446e-23	Serine protease inhibitor (SERPIN) family protein
AT2G26150.1	50	29	699	115	3.76011	3.3184	6.3142e-05	heat shock transcription factor A2
AT2G26150.2	52	30	712	116	3.79137	3.2902	7.33637e-05	heat shock transcription factor A2
AT2G26980.1	964	853	2287	2944	6.90522	1.27459	8.49093e-11	CBL-interacting protein kinase 3
AT2G26980.2	957	850	2275	2920	6.89693	1.27276	9.06585e-11	CBL-interacting protein kinase 3
AT2G26980.3	984	868	2317	2968	6.92296	1.2626	1.32863e-10	CBL-interacting protein kinase 3
AT2G26980.4	938	836	2254	2861	6.87307	1.27812	6.70481e-11	CBL-interacting protein kinase 3
AT2G26980.5	943	819	2166	2820	6.84824	1.2492	2.18078e-10	CBL-interacting protein kinase 3
AT2G27080.1	96	83	368	418	3.87641	1.8963	3.78784e-11	Late embryogenesis abundant (LEA) hydroxyproline-rich glycoprotein family
AT2G27080.2	93	78	361	412	3.84333	1.93839	4.54021e-12	Late embryogenesis abundant (LEA) hydroxyproline-rich glycoprotein family
AT2G27150.1	251	195	483	583	4.78566	1.01662	4.77389e-06	abscisic aldehyde oxidase 3
AT2G27535.1	5	11	223	121	2.13433	4.23257	7.57067e-11	ribosomal protein L10A family protein
AT2G27550.1	554	580	1777	1641	6.29902	1.3724	1.48921e-07	centroradialis
AT2G28320.1	571	441	1287	1321	5.98204	1.14635	1.99259e-07	Pleckstrin homology (PH) and lipid-binding START domains-containing protein
AT2G28650.1	20	17	91	80	1.81571	1.98652	1.37344e-05	exocyst subunit exo70 family protein H8
AT2G28700.1	25	44	193	235	2.63382	2.36521	8.01387e-10	AGAMOUS-like 46
AT2G29120.1	1	4	66	68	0.765936	4.44398	2.26716e-11	glutamate receptor 2.7
AT2G29370.1	0	0	97	247	1.87371	10.2409	3.02131e-23	NAD(P)-binding Rossmann-fold superfamily protein
AT2G29380.1	3	4	71	43	0.723768	3.80172	4.64857e-07	highly ABA-induced PP2C gene 3
AT2G29450.1	369	307	1188	1487	5.86232	1.73906	8.53108e-12	glutathione S-transferase tau 5
AT2G29460.1	59	51	1189	957	4.6575	4.08775	1.51614e-36	glutathione S-transferase tau 4
AT2G29470.1	2	1	47	33	0.201837	4.4435	3.04597e-07	glutathione S-transferase tau 3
AT2G29490.1	1239	1130	3575	4325	7.32757	1.49276	6.45255e-14	glutathione S-transferase TAU 1
AT2G29500.1	350	349	3752	964	6.30914	2.66272	3.85924e-05	HSP20-like chaperones superfamily protein
AT2G29670.1	84	63	327	199	3.40192	1.67466	8.32256e-05	Tetratricopeptide repeat (TPR)-like superfamily protein
AT2G29870.1	2	3	42	50	0.391302	3.89244	1.91873e-08	Aquaporin-like superfamily protein
AT2G29930.1	0	0	21	20	-0.692565	7.26987	4.17513e-07	F-box/RNI-like superfamily protein
AT2G29930.2	0	0	17	20	-0.798944	7.10668	1.02723e-06	F-box/RNI-like superfamily protein
AT2G29930.3	0	0	17	20	-0.798944	7.10668	1.02713e-06	F-box/RNI-like superfamily protein
AT2G29940.1	0	0	276	179	2.34241	10.7922	2.52786e-25	pleiotropic drug resistance 3
AT2G30090.1	0	0	384	227	2.74145	11.2283	7.07468e-28	Acyl-CoA N-acyltransferases (NAT) superfamily protein
AT2G30140.1	288	281	2724	3398	6.3309	3.17624	3.28756e-54	UDP-Glycosyltransferase superfamily protein
AT2G30140.2	284	275	2692	3340	6.31106	3.18138	3.54932e-54	UDP-Glycosyltransferase superfamily protein
AT2G30400.1	29	37	121	153	2.40653	1.79108	2.94174e-07	ovate family protein 2
AT2G30730.1	20	17	70	83	1.6293	1.79581	1.2659e-05	Protein kinase superfamily protein
AT2G30750.1	13	9	568	748	3.80777	5.63689	4.86498e-59	cytochrome P450, family 71, subfamily A, polypeptide 12
AT2G30766.1	0	0	47	25	-0.0454459	8.14496	3.59538e-08	unknown protein
AT2G30766.2	0	0	21	11	-0.931554	6.96673	6.03955e-05	unknown protein
AT2G30770.1	4	4	52	94	0.933808	3.86793	3.95602e-12	cytochrome P450, family 71, subfamily A, polypeptide 13
AT2G31081.1	0	0	19	17	-0.795254	7.0872	2.18197e-06	CLAVATA3/ESR-RELATED 4
AT2G31420.1	0	3	345	545	3.19995	7.82984	6.11897e-56	Domain of unknown function (DUF313)
AT2G31425.1	0	0	1398	1003	4.6583	13.183	1.36675e-70	Plant invertase/pectin methylesterase inhibitor superfamily protein
AT2G31470.1	0	0	15	32	-0.471936	7.40846	1.60967e-07	F-box and associated interaction domains-containing protein
AT2G32370.1	0	0	19	34	-0.430598	7.5937	7.22812e-09	homeodomain GLABROUS 3
AT2G32460.1	1	0	30	28	-0.225205	5.34456	4.82769e-08	myb domain protein 101
AT2G32460.2	1	0	30	25	-0.278354	5.27917	2.12254e-07	myb domain protein 101
AT2G33150.1	4072	3392	12970	12221	9.06153	1.54438	7.9637e-11	peroxisomal 3-ketoacyl-CoA thiolase 3
AT2G33160.1	0	1	339	237	2.66272	8.68972	1.13221e-29	glycoside hydrolase family 28 protein / polygalacturonase (pectinase) family protein
AT2G33170.1	320	203	603	791	5.17211	1.17315	4.16375e-07	Leucine-rich repeat receptor-like protein kinase family protein
AT2G33175.1	0	0	42	32	-0.0374365	8.14612	4.74773e-10	unknown protein
AT2G33230.1	2	2	159	124	1.7655	5.86852	5.96717e-19	YUCCA 7
AT2G34080.1	210	188	556	582	4.76828	1.28723	4.37256e-05	Cysteine proteinases superfamily protein
AT2G34360.1	9	0	57	54	0.81967	3.3994	2.87335e-06	MATE efflux family protein
AT2G34390.1	15	16	167	247	2.39313	3.45943	1.39662e-14	NOD26-like intrinsic protein 2;1
AT2G34510.1	33	27	120	139	2.50325	1.86763	6.05494e-05	Protein of unknown function, DUF642
AT2G34650.1	46	33	192	148	2.88202	1.91079	1.23561e-06	Protein kinase superfamily protein
AT2G34655.1	0	0	31	36	-0.0428012	7.96265	1.28213e-10	unknown protein
AT2G35070.1	1	0	25	14	-0.684856	4.82136	6.23399e-05	unknown protein
AT2G36750.1	0	0	80	29	0.484487	8.7842	2.60948e-08	UDP-glucosyl transferase 73C1
AT2G36760.1	0	0	57	31	0.190606	8.4337	2.41892e-09	UDP-glucosyl transferase 73C2
AT2G36770.1	0	0	688	826	3.95274	12.4575	3.54337e-86	UDP-Glycosyltransferase superfamily protein
AT2G36780.1	0	1	2276	2922	5.69877	11.7971	8.35616e-169	UDP-Glycosyltransferase superfamily protein
AT2G36790.1	0	1	734	368	3.58699	9.66189	4.89459e-33	UDP-glucosyl transferase 73C6
AT2G36800.1	2	0	765	189	3.44416	8.67107	1.18026e-17	don-glucosyltransferase 1
AT2G36970.1	2	0	69	71	0.78194	5.75064	1.72032e-14	UDP-Glycosyltransferase superfamily protein
AT2G37240.1	30	36	180	146	2.55944	2.08936	7.28933e-07	Thioredoxin superfamily protein
AT2G37760.1	619	645	5863	4980	7.22745	2.89205	1.62094e-25	NAD(P)-linked oxidoreductase superfamily protein
AT2G37760.2	622	645	5868	4986	7.22969	2.89027	1.48908e-25	NAD(P)-linked oxidoreductase superfamily protein
AT2G37760.3	586	623	5506	4813	7.15769	2.88052	7.38251e-26	NAD(P)-linked oxidoreductase superfamily protein
AT2G37760.4	592	633	5643	4874	7.18299	2.89013	1.94929e-25	NAD(P)-linked oxidoreductase superfamily protein
AT2G37760.5	594	635	5661	4878	7.18621	2.88872	2.87521e-25	NAD(P)-linked oxidoreductase superfamily protein
AT2G37770.1	7	8	4675	2809	6.31194	8.77595	3.47632e-70	NAD(P)-linked oxidoreductase superfamily protein
AT2G37770.2	7	8	4780	2902	6.34823	8.81255	1.9699e-71	NAD(P)-linked oxidoreductase superfamily protein
AT2G38240.1	2	0	68	36	0.44185	5.39718	2.37577e-08	2-oxoglutarate (2OG) and Fe(II)-dependent oxygenase superfamily protein
AT2G38290.1	191	195	1048	1119	5.15863	2.2536	5.31765e-23	ammonium transporter 2
AT2G38290.2	187	193	1048	1104	5.14525	2.26733	5.56746e-23	ammonium transporter 2
AT2G38400.1	265	197	692	909	5.22921	1.54555	7.73021e-12	alanine:glyoxylate aminotransferase 3
AT2G38400.2	239	177	612	825	5.07421	1.53799	2.11257e-11	alanine:glyoxylate aminotransferase 3
AT2G38530.1	478	414	7713	15280	7.96628	4.38752	3.4874e-70	lipid transfer protein 2
AT2G38540.1	89	80	493	1051	4.30808	2.88269	1.43289e-25	lipid transfer protein 1
AT2G39030.1	0	0	43	13	-0.321434	7.83423	2.20537e-05	Acyl-CoA N-acyltransferases (NAT) superfamily protein
AT2G39110.1	420	378	1876	1281	5.96203	1.8058	1.89427e-09	Protein kinase superfamily protein
AT2G39210.1	220	125	462	500	4.44784	1.26315	6.58365e-06	Major facilitator superfamily protein
AT2G39350.1	180	222	590	904	4.85707	1.61013	1.23993e-10	ABC-2 type transporter family protein
AT2G39980.1	2	9	75	217	1.87808	4.32696	2.57403e-05	HXXXD-type acyl-transferase family protein
AT2G40200.1	11	13	131	148	1.9819	3.28371	1.18122e-09	basic helix-loop-helix (bHLH) DNA-binding superfamily protein
AT2G40610.1	50	34	107	187	2.68837	1.52979	3.17836e-05	expansin A8
AT2G40970.1	251	163	630	719	5.04866	1.47789	1.4384e-08	Homeodomain-like superfamily protein
AT2G41100.1	39	41	543	821	4.31271	3.81448	3.70577e-35	Calcium-binding EF hand family protein
AT2G41100.2	24	30	403	557	3.7931	3.88046	2.42985e-33	Calcium-binding EF hand family protein
AT2G41100.3	39	40	534	804	4.27567	3.80617	4.00339e-38	Calcium-binding EF hand family protein
AT2G41100.4	37	42	539	809	4.29708	3.81444	4.16692e-34	Calcium-binding EF hand family protein
AT2G41380.1	739	709	3543	3173	6.79998	2.00211	1.51606e-15	S-adenosyl-L-methionine-dependent methyltransferases superfamily protein
AT2G41391.1	14	9	52	63	1.12842	2.06742	2.06927e-05	pseudogene
AT2G41730.1	25	16	241	94	2.39203	2.90838	3.89681e-06	unknown protein
AT2G42280.1	289	305	721	928	5.30143	1.21478	2.79782e-09	basic helix-loop-helix (bHLH) DNA-binding superfamily protein
AT2G42280.2	276	289	683	891	5.23569	1.21866	3.39985e-09	basic helix-loop-helix (bHLH) DNA-binding superfamily protein
AT2G42430.1	48	60	220	301	3.20995	1.99974	1.87405e-09	lateral organ boundaries-domain 16
AT2G43000.1	9	1	83	59	1.08145	3.63654	3.02937e-06	NAC domain containing protein 42
AT2G43500.1	233	144	1965	1039	5.4853	2.85969	4.14992e-10	Plant regulator RWP-RK family protein
AT2G43500.2	231	144	1971	1043	5.48617	2.87172	3.72823e-10	Plant regulator RWP-RK family protein
AT2G43510.1	188	152	3979	4732	6.62403	4.44049	1.00972e-61	trypsin inhibitor protein 1
AT2G43520.1	0	0	213	211	2.20198	10.6423	1.64544e-33	trypsin inhibitor protein 2
AT2G43530.1	13	11	182	140	2.10534	3.54004	8.90158e-11	Scorpion toxin-like knottin superfamily protein
AT2G43535.1	2129	2624	6372	7167	8.20578	1.26053	1.21055e-06	Scorpion toxin-like knottin superfamily protein
AT2G43620.1	8	13	212	201	2.35333	4.05591	6.8957e-19	Chitinase family protein
AT2G43820.1	1003	937	9993	14310	8.25658	3.38109	2.13584e-49	UDP-glucosyltransferase 74F2
AT2G43840.1	76	70	280	424	3.60119	1.99825	4.56149e-15	UDP-glycosyltransferase 74 F1
AT2G43840.2	71	67	276	418	3.55912	2.05811	1.9835e-15	UDP-glycosyltransferase 74 F1
AT2G44080.1	32	29	138	190	2.48173	2.1633	2.22308e-10	ARGOS-like
AT2G44210.1	52	43	119	207	2.80731	1.4966	3.6193e-05	Protein of Unknown Function (DUF239)
AT2G44210.2	50	41	118	202	2.77896	1.53355	2.09388e-05	Protein of Unknown Function (DUF239)
AT2G44460.1	9	2	4427	960	5.92497	8.86061	2.80261e-18	beta glucosidase 28
AT2G44470.1	1	0	72	25	0.318741	6.19512	7.71652e-07	beta glucosidase 29
AT2G44470.2	1	0	70	25	0.292656	6.16229	7.42892e-07	beta glucosidase 29
AT2G44470.3	1	0	74	26	0.355912	6.23811	5.3174e-07	beta glucosidase 29
AT2G44925.1	0	0	196	327	2.45231	10.8883	6.87002e-42	unknown protein
AT2G45570.1	1	0	262	336	2.66414	8.67958	2.50581e-46	cytochrome P450, family 76, subfamily C, polypeptide 2
AT2G45580.1	0	0	59	64	0.580859	8.84478	5.95658e-17	cytochrome P450, family 76, subfamily C, polypeptide 3
AT2G46440.1	142	118	324	347	3.97948	1.13669	1.66118e-05	cyclic nucleotide-gated channels
AT2G46450.1	284	204	1222	898	5.26507	1.9411	1.28774e-10	cyclic nucleotide-gated channel 12
AT2G46450.2	254	184	1043	790	5.07752	1.88301	5.33324e-10	cyclic nucleotide-gated channel 12
AT2G46450.3	246	182	1028	779	5.04746	1.89474	3.67583e-10	cyclic nucleotide-gated channel 12
AT2G47240.1	42	55	512	542	3.82012	3.19936	8.82173e-27	AMP-dependent synthetase and ligase family protein
AT2G47240.2	42	53	498	524	3.7822	3.18657	8.82173e-27	AMP-dependent synthetase and ligase family protein
AT2G47520.1	2	3	160	48	1.37976	5.2048	7.34599e-08	Integrase-type DNA-binding superfamily protein
AT2G47710.1	299	311	2363	1720	5.97342	2.55138	7.12105e-19	Adenine nucleotide alpha hydrolases-like superfamily protein
AT2G48010.1	129	118	449	372	4.27767	1.52875	2.67825e-06	receptor-like kinase in in flowers 3
AT2G48020.1	415	326	4062	3333	6.67565	3.12632	9.62446e-30	Major facilitator superfamily protein
AT2G48020.2	424	333	4016	3252	6.66422	3.07207	2.57957e-28	Major facilitator superfamily protein
AT3G01600.1	15	13	134	158	1.98976	3.1293	6.43998e-15	NAC domain containing protein 44
AT3G01970.1	60	49	341	323	3.53512	2.38861	8.13283e-15	WRKY DNA-binding protein 45
AT3G01990.1	31	18	267	324	2.98797	3.34963	5.45224e-22	ACT domain repeat 6
AT3G02020.1	109	124	876	847	4.52625	2.65852	4.80216e-20	aspartate kinase 3
AT3G02150.1	10	6	190	196	2.27891	4.34909	1.21114e-23	plastid transcription factor 1
AT3G02150.2	11	6	211	222	2.42314	4.42769	9.5885e-26	plastid transcription factor 1
AT3G02240.1	121	127	353	649	4.19427	1.7157	2.48615e-06	unknown protein
AT3G02242.1	9	4	158	267	2.27164	4.73298	6.77611e-24	unknown protein
AT3G02670.1	0	0	21	58	0.0116847	8.12584	1.03736e-09	Glycine-rich protein family
AT3G03170.1	32	31	120	124	2.45616	1.7164	4.00989e-06	unknown protein
AT3G03430.1	0	0	30	21	-0.435499	7.61505	1.35177e-07	Calcium-binding EF-hand family protein
AT3G03440.1	252	204	1102	1289	5.30366	2.15332	4.36554e-22	ARM repeat superfamily protein
AT3G03470.1	107	84	332	360	3.89696	1.6277	2.55912e-07	cytochrome P450, family 87, subfamily A, polypeptide 9
AT3G03776.1	2	5	73	103	1.30346	4.34154	1.21201e-15	hydroxyproline-rich glycoprotein family protein
AT3G03990.1	475	402	1378	1641	6.00606	1.54298	1.27522e-14	alpha/beta-Hydrolases superfamily protein
AT3G04000.1	11	10	339	182	2.68421	4.46366	1.04789e-13	NAD(P)-binding Rossmann-fold superfamily protein
AT3G04070.1	119	103	245	647	3.85841	1.67806	3.75776e-06	NAC domain containing protein 47
AT3G04070.2	113	98	233	607	3.78667	1.6663	3.06437e-06	NAC domain containing protein 47
AT3G04220.1	21	12	115	94	1.7445	2.45833	2.10127e-07	Disease resistance protein (TIR-NBS-LRR class) family
AT3G04420.1	106	92	275	303	3.58842	1.31054	5.61961e-05	NAC domain containing protein 48
AT3G04420.2	99	86	268	284	3.51151	1.34625	6.03026e-05	NAC domain containing protein 48
AT3G04510.1	3	0	65	56	0.599008	5.02762	1.31887e-11	Protein of unknown function (DUF640)
AT3G04520.1	201	180	1144	942	5.05589	2.25279	6.36507e-14	threonine aldolase 2
AT3G04520.2	193	173	1095	918	5.00358	2.25713	2.54634e-14	threonine aldolase 2
AT3G04810.1	828	640	1683	1870	6.51676	1.04718	2.33451e-06	NIMA-related kinase 2
AT3G04810.2	848	658	1701	1894	6.54655	1.02687	3.54561e-06	NIMA-related kinase 2
AT3G05360.1	344	278	754	962	5.26866	1.21677	5.46521e-10	receptor like protein 30
AT3G05770.1	1	1	153	206	2.0982	7.07711	1.13881e-23	unknown protein
AT3G06490.1	5	2	55	31	0.373896	3.41464	2.64266e-05	myb domain protein 108
AT3G06778.1	42	36	288	148	2.98033	2.32933	5.61359e-06	Chaperone DnaJ-domain superfamily protein
AT3G07540.1	112	92	275	290	3.51178	1.24024	1.67612e-05	Actin-binding FH2 (formin homology 2) family protein
AT3G07560.1	1074	849	3909	3488	7.2558	1.74124	6.91756e-13	peroxin 13
AT3G08690.1	520	465	1842	1178	6.02037	1.44571	1.26676e-05	ubiquitin-conjugating enzyme 11
AT3G08690.2	512	456	1836	1156	6.00274	1.45928	1.44785e-05	ubiquitin-conjugating enzyme 11
AT3G09390.1	1149	959	4615	7289	7.6469	2.22509	8.70864e-20	metallothionein 2A
AT3G10020.1	338	260	695	912	5.68314	1.17849	9.04433e-05	unknown protein
AT3G10020.2	278	208	567	740	5.38516	1.18096	5.87843e-05	unknown protein
AT3G10450.1	110	81	1762	1354	5.44408	3.8431	3.18695e-27	serine carboxypeptidase-like 7
AT3G10450.2	99	74	1744	1317	5.40097	3.96155	8.65642e-26	serine carboxypeptidase-like 7
AT3G10510.1	0	0	70	75	0.805654	9.08362	1.2194e-17	Galactose oxidase/kelch repeat superfamily protein
AT3G10520.1	80	87	954	906	4.63475	3.25332	1.01494e-32	haemoglobin 2
AT3G10815.1	26	21	367	334	3.22861	3.68135	3.23171e-25	RING/U-box superfamily protein
AT3G10870.1	6	11	52	66	0.88387	2.51785	2.4151e-06	methyl esterase 17
AT3G11110.1	0	2	259	305	2.59101	7.73995	7.48577e-42	RING/U-box superfamily protein
AT3G11150.1	33	30	113	172	2.35695	1.90412	1.36864e-06	2-oxoglutarate (2OG) and Fe(II)-dependent oxygenase superfamily protein
AT3G11340.1	1189	1076	6000	7342	7.70428	2.31265	2.17242e-32	UDP-Glycosyltransferase superfamily protein
AT3G11930.1	406	325	1306	1424	5.88327	1.67343	1.4539e-10	Adenine nucleotide alpha hydrolases-like superfamily protein
AT3G11930.2	425	334	1336	1464	5.92587	1.65599	3.70461e-10	Adenine nucleotide alpha hydrolases-like superfamily protein
AT3G11930.3	416	327	1290	1421	5.88109	1.63945	4.56047e-10	Adenine nucleotide alpha hydrolases-like superfamily protein
AT3G11930.4	407	326	1319	1438	5.89653	1.68368	9.29015e-11	Adenine nucleotide alpha hydrolases-like superfamily protein
AT3G12620.1	427	352	959	1245	5.63795	1.25071	1.59198e-11	Protein phosphatase 2C family protein
AT3G12620.2	422	342	940	1207	5.60134	1.24281	2.49225e-11	Protein phosphatase 2C family protein
AT3G12700.1	381	464	977	1418	5.65775	1.22475	2.35253e-07	Eukaryotic aspartyl protease family protein
AT3G12700.2	369	459	961	1397	5.63338	1.23058	2.22162e-07	Eukaryotic aspartyl protease family protein
AT3G12750.1	132	143	493	550	4.2148	1.67985	2.27928e-11	zinc transporter 1 precursor
AT3G12800.1	985	854	3012	2556	6.84755	1.39747	4.01044e-08	short-chain dehydrogenase-reductase B
AT3G13080.1	754	539	7265	9118	7.70481	3.42459	3.00851e-60	multidrug resistance-associated protein 3
AT3G13080.2	718	522	6977	8841	7.65316	3.43242	9.40531e-62	multidrug resistance-associated protein 3
AT3G13080.3	535	351	4261	6507	7.10855	3.34427	1.83109e-54	multidrug resistance-associated protein 3
AT3G13080.4	738	524	7103	8860	7.66732	3.42313	7.6503e-60	multidrug resistance-associated protein 3
AT3G13090.1	65	52	174	189	2.99749	1.39925	1.36852e-05	multidrug resistance-associated protein 8
AT3G13450.1	203	167	471	663	4.72965	1.35666	1.27057e-09	Transketolase family protein
AT3G13820.1	1	0	15	46	-0.192209	5.32158	6.94751e-07	F-box and associated interaction domains-containing protein
AT3G13910.1	176	241	515	579	4.63588	1.13818	2.2817e-05	Protein of unknown function (DUF3511)
AT3G13980.1	74	55	212	219	3.02572	1.51491	2.83306e-06	unknown protein
AT3G14415.1	338	295	893	1471	5.5643	1.62223	1.92185e-14	Aldolase-type TIM barrel family protein
AT3G14415.2	335	291	878	1449	5.54269	1.6155	2.40807e-14	Aldolase-type TIM barrel family protein
AT3G14415.3	328	289	883	1446	5.54091	1.63792	1.50937e-14	Aldolase-type TIM barrel family protein
AT3G14420.2	45	39	96	186	2.69295	1.45389	9.36664e-05	Aldolase-type TIM barrel family protein
AT3G14610.1	509	401	3678	4504	6.84749	2.92825	9.77641e-42	cytochrome P450, family 72, subfamily A, polypeptide 7
AT3G14620.1	131	103	2348	2194	5.80034	4.06889	1.43977e-43	cytochrome P450, family 72, subfamily A, polypeptide 8
AT3G15340.1	118	99	1089	887	4.81856	2.98929	8.24812e-26	proton pump interactor 2
AT3G15340.2	115	99	1086	880	4.81079	3.00174	1.09768e-25	proton pump interactor 2
AT3G15850.1	155	148	603	864	4.70582	2.00918	1.3201e-22	fatty acid desaturase 5
AT3G15990.1	310	282	1087	848	5.38397	1.51397	1.89975e-07	sulfate transporter 3;4
AT3G16330.1	114	109	916	501	4.42743	2.5091	1.59287e-10	unknown protein
AT3G16440.1	666	533	2566	5041	6.92215	2.36984	3.82486e-23	myrosinase-binding protein-like protein-300B
AT3G16520.1	35	41	140	167	2.74954	1.75938	1.74248e-06	UDP-glucosyl transferase 88A1
AT3G16520.2	35	41	140	168	2.75872	1.76348	1.53851e-06	UDP-glucosyl transferase 88A1
AT3G16520.3	36	42	164	185	2.90092	1.91296	2.15822e-07	UDP-glucosyl transferase 88A1
AT3G16770.1	281	219	962	1447	5.35621	2.00394	2.94276e-21	ethylene-responsive element binding protein
AT3G18250.1	13	18	82	69	1.57203	2.05522	4.17791e-05	Putative membrane lipoprotein
AT3G18280.1	1463	1495	4774	4821	7.59303	1.46938	5.34082e-07	Bifunctional inhibitor/lipid-transfer protein/seed storage 2S albumin superfamily protein
AT3G18290.1	1339	891	4067	3917	7.42607	1.63644	1.37929e-11	zinc finger protein-related
AT3G19200.1	36	26	230	133	2.74214	2.38861	9.59126e-06	unknown protein
AT3G19615.1	18	9	472	447	3.41602	4.86899	1.00967e-37	unknown protein
AT3G19700.1	17	26	415	363	3.19109	3.94857	4.89742e-14	Leucine-rich repeat protein kinase family protein
AT3G19710.1	108	209	2091	2739	5.77361	3.64157	5.94654e-05	branched-chain aminotransferase4
AT3G20110.1	235	262	1056	1328	5.18502	2.00372	7.40889e-09	cytochrome P450, family 705, subfamily A, polypeptide 20
AT3G20210.1	0	0	133	172	1.74136	10.1377	5.18496e-31	delta vacuolar processing enzyme
AT3G20210.2	2	6	123	169	1.75716	4.8849	7.26499e-22	delta vacuolar processing enzyme
AT3G20300.1	27	32	885	588	4.17262	4.45359	6.59007e-24	Protein of unknown function (DUF3537)
AT3G20470.1	278	332	1065	767	5.15579	1.38942	1.784e-05	glycine-rich protein 5
AT3G20660.1	104	62	279	417	4.02018	1.81211	6.633e-08	organic cation/carnitine transporter4
AT3G21351.1	34	65	955	2098	5.00785	4.60852	2.58537e-36	unknown protein
AT3G21352.1	5	8	159	131	1.85885	4.24363	2.05967e-09	unknown protein
AT3G21370.1	0	1	14	30	-0.38474	4.8817	2.02304e-06	beta glucosidase 19
AT3G21720.1	71	42	32567	25237	9.23009	8.82006	1.00972e-61	isocitrate lyase
AT3G21730.1	0	0	31	22	-0.415421	7.66948	7.5157e-08	Dihydroneopterin aldolase
AT3G21730.2	0	0	27	18	-0.59074	7.43824	8.25841e-07	Dihydroneopterin aldolase
AT3G21790.1	1	0	22	70	0.293461	5.90298	5.7857e-09	UDP-Glycosyltransferase superfamily protein
AT3G22060.1	17	11	194	184	2.37747	3.53141	6.03532e-16	Receptor-like protein kinase-related family protein
AT3G22120.1	72	50	385	516	3.6926	2.63361	4.82506e-19	cell wall-plasma membrane linker protein
AT3G22142.1	0	1	291	390	2.83647	8.85926	7.17856e-51	Bifunctional inhibitor/lipid-transfer protein/seed storage 2S albumin superfamily protein
AT3G22200.1	3370	3104	8405	12654	8.68795	1.43053	1.99261e-10	Pyridoxal phosphate (PLP)-dependent transferases superfamily protein
AT3G22200.2	3188	2928	7645	12012	8.59829	1.4083	6.26455e-10	Pyridoxal phosphate (PLP)-dependent transferases superfamily protein
AT3G22210.1	330	309	1504	1175	5.55838	1.87232	3.64529e-11	unknown protein
AT3G22550.1	119	116	351	297	3.78752	1.2531	7.43712e-05	Protein of unknown function (DUF581)
AT3G23080.1	137	101	465	485	4.36656	1.77625	1.26606e-06	Polyketide cyclase/dehydrase and lipid transport superfamily protein
AT3G23080.2	135	103	465	474	4.36078	1.76079	1.99157e-06	Polyketide cyclase/dehydrase and lipid transport superfamily protein
AT3G23120.1	1	1	32	26	-0.222456	4.49343	1.64225e-06	receptor like protein 38
AT3G23150.1	63	60	200	253	3.13239	1.62692	1.7842e-06	Signal transduction histidine kinase, hybrid-type, ethylene sensor
AT3G23250.1	1	3	134	49	1.22749	5.30388	7.62054e-08	myb domain protein 15
AT3G23250.2	1	3	131	48	1.20029	5.2717	9.83037e-08	myb domain protein 15
AT3G23550.1	37	30	524	490	3.6651	3.70274	4.39447e-27	MATE efflux family protein
AT3G23560.1	737	633	2959	2638	6.7117	1.82433	3.57337e-13	MATE efflux family protein
AT3G23570.1	307	358	874	873	5.31279	1.15985	6.69003e-06	alpha/beta-Hydrolases superfamily protein
AT3G23630.1	32	31	97	112	2.16581	1.48179	8.56049e-05	isopentenyltransferase 7
AT3G23930.1	14	12	51	63	1.15204	1.87327	6.23636e-05	unknown protein
AT3G24170.1	3147	2721	8566	8734	8.54914	1.33812	3.7698e-09	glutathione-disulfide reductase
AT3G24170.2	3012	2599	8406	8311	8.49366	1.35703	4.20888e-09	glutathione-disulfide reductase
AT3G24170.3	3000	2592	8384	8308	8.48917	1.35943	3.59927e-09	glutathione-disulfide reductase
AT3G24420.1	221	206	402	857	4.78862	1.25173	1.42697e-06	alpha/beta-Hydrolases superfamily protein
AT3G24780.1	6	7	73	67	1.19294	3.18334	1.65386e-08	Uncharacterised conserved protein UCP015417, vWA
AT3G25620.1	20	20	222	126	2.35453	2.94813	2.54922e-08	ABC-2 type transporter family protein
AT3G25620.2	20	20	222	127	2.35397	2.95143	1.97612e-08	ABC-2 type transporter family protein
AT3G26570.1	161	155	467	451	4.37186	1.31522	2.11829e-06	phosphate transporter 2;1
AT3G26570.2	170	163	479	468	4.43061	1.2835	4.40478e-06	phosphate transporter 2;1
AT3G26690.1	698	532	5432	3719	7.1367	2.72522	4.19412e-17	nudix hydrolase homolog 13
AT3G26690.2	733	565	5745	3899	7.21371	2.72382	5.45914e-17	nudix hydrolase homolog 13
AT3G26740.1	28	18	102	224	2.49689	2.52094	9.09992e-10	CCR-like
AT3G26820.1	10	7	339	360	2.96238	5.11576	6.3255e-36	Esterase/lipase/thioesterase family protein
AT3G27690.1	0	0	51	24	0.0661802	8.21591	3.80237e-08	photosystem II light harvesting complex gene 2.3
AT3G27750.1	121	100	352	308	4.01305	1.37083	2.10403e-05	unknown protein
AT3G27770.1	901	705	2192	2425	6.81764	1.29584	3.45382e-08	unknown protein
AT3G27770.2	813	632	2014	2162	6.67214	1.30715	3.69131e-08	unknown protein
AT3G28210.1	167	126	1492	857	5.17835	2.84983	7.80516e-16	zinc finger (AN1-like) family protein
AT3G28580.1	2	1	308	328	2.79024	7.39444	1.45797e-42	P-loop containing nucleoside triphosphate hydrolases superfamily protein
AT3G28910.1	160	154	1389	1655	5.34297	3.03144	5.29287e-40	myb domain protein 30
AT3G29365.1	0	0	31	25	-0.3568	7.73617	1.4177e-08	EXPA19 (expansin A19)
AT3G29670.1	10	10	62	89	1.65734	2.63714	1.92225e-05	HXXXD-type acyl-transferase family protein
AT3G29810.1	71	82	461	475	4.01604	2.37612	9.86633e-09	COBRA-like protein 2 precursor
AT3G30120.1	7	4	37	40	0.399091	2.54621	1.29728e-05	pseudogene
AT3G30530.1	0	0	137	60	1.23848	9.62277	4.82445e-13	basic leucine-zipper 42
AT3G43720.1	53	74	303	284	3.30761	1.97542	2.00211e-08	Bifunctional inhibitor/lipid-transfer protein/seed storage 2S albumin superfamily protein
AT3G43720.2	50	70	277	268	3.22407	1.94645	3.32312e-08	Bifunctional inhibitor/lipid-transfer protein/seed storage 2S albumin superfamily protein
AT3G44300.1	2807	2278	39703	57834	10.1394	4.0001	1.27633e-82	nitrilase 2
AT3G44310.1	5445	4562	18710	21394	9.56248	1.76886	1.48595e-14	nitrilase 1
AT3G44310.2	5055	4228	18066	20636	9.48229	1.82607	1.80157e-15	nitrilase 1
AT3G44310.3	5093	4227	17376	20712	9.47443	1.79249	1.59675e-15	nitrilase 1
AT3G45290.1	6	6	105	74	1.55272	3.68357	6.98404e-09	Seven transmembrane MLO family protein
AT3G45300.1	619	475	2602	3778	6.82415	2.28483	4.13846e-24	isovaleryl-CoA-dehydrogenase
AT3G45730.1	11	9	155	141	2.23092	3.65957	9.03477e-14	unknown protein
AT3G45960.1	13	22	70	88	1.40662	1.90406	5.59716e-05	expansin-like A3
AT3G45960.2	13	21	70	86	1.38974	1.9306	4.23139e-05	expansin-like A3
AT3G45970.1	96	86	325	362	3.88722	1.67898	1.51204e-08	expansin-like A1
AT3G46130.1	81	59	389	358	3.96136	2.20806	2.20422e-08	myb domain protein 48
AT3G46130.2	96	63	468	415	4.21002	2.27435	2.97445e-09	myb domain protein 48
AT3G46130.3	76	53	366	344	3.88633	2.25134	6.5315e-09	myb domain protein 48
AT3G46130.4	77	52	368	335	3.87376	2.24184	1.19935e-08	myb domain protein 48
AT3G46660.1	51	27	1584	1107	4.97228	4.93893	1.30153e-39	UDP-glucosyl transferase 76E12
AT3G46670.1	17	6	284	240	2.66093	4.30762	1.07481e-19	UDP-glucosyl transferase 76E11
AT3G46800.1	2	8	43	99	1.05373	3.47334	9.06141e-08	Cysteine/Histidine-rich C1 domain family protein
AT3G46850.1	3	0	38	51	0.288437	4.53897	4.70066e-10	Subtilase family protein
AT3G47200.1	154	107	514	746	4.5128	2.01357	1.18711e-18	Plant protein of unknown function (DUF247)
AT3G47200.2	159	109	547	781	4.58452	2.0536	1.093e-18	Plant protein of unknown function (DUF247)
AT3G47480.1	1	0	36	33	0.00845413	5.59576	1.07826e-09	Calcium-binding EF-hand family protein
AT3G47800.1	321	265	831	1147	5.45835	1.49853	9.14916e-09	Galactose mutarotase-like superfamily protein
AT3G48000.1	2611	2142	11977	16277	8.86679	2.3178	9.78766e-33	aldehyde dehydrogenase 2B4
AT3G48130.1	2	1	36	26	-0.132097	4.07061	6.33723e-06	RSU1
AT3G48310.1	0	0	11	25	-0.75202	7.02603	3.98651e-06	cytochrome P450, family 71, subfamily A, polypeptide 22
AT3G48360.1	326	228	602	1878	6.20181	1.82462	8.31414e-06	BTB and TAZ domain protein 2
AT3G48520.1	21	27	192	180	2.60873	2.722	4.43124e-10	cytochrome P450, family 94, subfamily B, polypeptide 3
AT3G48700.1	50	36	201	167	2.88327	1.89555	1.21055e-06	carboxyesterase 13
AT3G48720.1	0	1	35	74	0.425257	6.17607	7.31308e-12	HXXXD-type acyl-transferase family protein
AT3G48990.1	3371	3333	6722	12543	8.71988	1.22346	1.0871e-06	AMP-dependent synthetase and ligase family protein
AT3G50295.1	0	1	27	40	-0.14846	5.50918	6.01429e-09	pseudogene
AT3G50690.1	637	500	1246	1710	6.15858	1.12484	8.88766e-09	Leucine-rich repeat (LRR) family protein
AT3G50760.1	74	69	181	237	3.19216	1.2907	1.40916e-05	galacturonosyltransferase-like 2
AT3G50930.1	68	64	364	394	3.69458	2.28523	2.11844e-16	cytochrome BC1 synthesis
AT3G50970.1	1240	1261	8287	13978	8.22441	2.86523	5.36209e-40	dehydrin family protein
AT3G51150.1	95	45	305	254	3.50346	1.81517	1.17339e-05	ATP binding microtubule motor family protein
AT3G51150.2	96	46	307	260	3.52303	1.81272	6.79006e-06	ATP binding microtubule motor family protein
AT3G51430.1	284	243	881	922	5.20008	1.54772	3.58095e-12	Calcium-dependent phosphotriesterase superfamily protein
AT3G51430.2	269	231	804	861	5.1082	1.50577	1.22251e-11	Calcium-dependent phosphotriesterase superfamily protein
AT3G51600.1	23	53	737	741	4.15169	4.02664	4.57359e-20	lipid transfer protein 5
AT3G52340.1	133	119	355	318	3.95019	1.20372	6.6342e-05	sucrose-6F-phosphate phosphohydrolase 2
AT3G52770.1	4	7	39	47	0.487441	2.68716	5.0869e-06	protein binding
AT3G53160.1	19	13	1997	2198	5.45021	6.79476	2.60458e-118	UDP-glucosyl transferase 73C7
AT3G53200.1	0	1	23	41	-0.0165837	5.42877	3.85092e-08	myb domain protein 27
AT3G53540.1	279	254	1044	840	5.32791	1.62347	9.22174e-08	unknown protein
AT3G53930.1	313	234	649	669	5.08248	1.04847	1.74504e-05	Protein kinase superfamily protein
AT3G53930.2	312	230	642	666	5.07377	1.05055	1.83149e-05	Protein kinase superfamily protein
AT3G54530.1	6	7	59	48	0.697061	2.80716	1.43096e-05	unknown protein
AT3G54530.2	7	8	58	44	0.631083	2.54139	9.03059e-05	unknown protein
AT3G54730.1	0	0	76	24	0.358299	8.67125	1.71059e-07	unknown protein
AT3G54730.2	0	0	61	16	0.0608029	8.30746	5.29106e-06	unknown protein
AT3G54730.3	0	0	59	15	0.0148793	8.25223	8.37402e-06	unknown protein
AT3G54730.4	0	0	37	11	-0.466794	7.61151	5.89755e-05	unknown protein
AT3G54820.1	94	94	331	380	3.8465	1.67472	1.26134e-09	plasma membrane intrinsic protein 2;5
AT3G55430.1	810	715	2606	2587	6.66287	1.54758	1.69988e-12	O-Glycosyl hydrolases family 17 protein
AT3G55500.1	8	10	310	214	2.66668	4.65896	5.67077e-20	expansin A16
AT3G55600.1	108	104	283	290	3.75405	1.20275	2.11541e-05	Membrane fusion protein Use1
AT3G55720.1	42	19	121	128	2.68048	1.80882	5.91156e-06	Protein of unknown function (DUF620)
AT3G55970.1	0	0	854	877	4.16272	12.669	5.23286e-83	jasmonate-regulated gene 21
AT3G56060.1	44	37	155	237	2.94093	2.00363	8.56826e-09	Glucose-methanol-choline (GMC) oxidoreductase family protein
AT3G56620.1	66	84	1099	764	4.693	3.44022	3.40553e-23	nodulin MtN21 /EamA-like transporter family protein
AT3G57800.1	93	82	201	248	3.5659	1.11017	4.97714e-05	basic helix-loop-helix (bHLH) DNA-binding superfamily protein
AT3G57800.2	100	91	213	263	3.64663	1.06739	8.71359e-05	basic helix-loop-helix (bHLH) DNA-binding superfamily protein
AT3G58750.1	809	729	1853	2048	6.56582	1.10884	2.49078e-07	citrate synthase 2
AT3G59140.1	491	357	1513	1790	5.94515	1.72847	2.16361e-14	multidrug resistance-associated protein 14
AT3G59220.1	469	459	1761	2101	6.00834	1.81074	6.63164e-20	pirin
AT3G60140.1	47	15	1726	343	4.71673	5.02214	1.81477e-10	Glycosyl hydrolase superfamily protein
AT3G60160.1	5	6	219	179	2.21438	4.94444	1.575e-17	multidrug resistance-associated protein 9
AT3G60220.1	40	41	138	128	2.565	1.48901	8.61138e-05	TOXICOS EN LEVADURA 4
AT3G60420.1	2	4	79	34	0.69345	4.03273	4.00533e-06	Phosphoglycerate mutase family protein
AT3G60966.1	0	1	16	16	-0.821192	4.47421	6.47661e-05	RING/U-box superfamily protein
AT3G60970.1	2	2	142	95	1.51417	5.63065	6.66439e-12	multidrug resistance-associated protein 15
AT3G61700.1	2	2	49	65	0.720018	4.50029	1.12023e-12	Plant protein 1589 of unknown function
AT3G61700.2	2	2	49	64	0.701844	4.48896	2.63471e-12	Plant protein 1589 of unknown function
AT3G62100.1	7	7	37	46	0.772808	2.29618	2.83391e-05	indole-3-acetic acid inducible 30
AT3G62150.1	148	123	585	567	4.502	1.86915	2.40539e-14	P-glycoprotein 21
AT3G63110.1	122	111	350	589	4.04967	1.72846	8.86937e-11	isopentenyltransferase 3
AT3G63380.1	254	203	597	558	4.88639	1.12551	1.52844e-05	ATPase E1-E2 type family protein / haloacid dehalogenase-like hydrolase family protein
AT4G00390.1	14	15	110	104	1.77393	2.64998	4.6397e-08	DNA-binding storekeeper protein-related transcriptional regulator
AT4G00490.1	198	141	356	482	4.32878	1.0554	6.3822e-06	beta-amylase 2
AT4G01360.1	0	1	86	49	0.737892	6.61175	3.61398e-11	unknown protein
AT4G01430.1	107	73	859	694	4.33637	2.9219	1.61167e-09	nodulin MtN21 /EamA-like transporter family protein
AT4G01430.2	92	62	729	559	4.06249	2.88232	1.62692e-10	nodulin MtN21 /EamA-like transporter family protein
AT4G01700.1	303	253	539	805	4.99849	1.00765	7.30635e-06	Chitinase family protein
AT4G02280.1	148	146	2255	2152	5.87305	3.68552	9.2866e-37	sucrose synthase 3
AT4G02380.1	691	892	2433	3489	6.81544	1.62324	7.39544e-12	senescence-associated gene 21
AT4G02380.2	585	760	2033	2925	6.56765	1.60149	9.1664e-12	senescence-associated gene 21
AT4G02520.1	702	837	4330	4364	7.1701	2.26304	1.89229e-11	glutathione S-transferase PHI 2
AT4G02700.1	30	27	121	115	2.24679	1.82297	6.60564e-06	sulfate transporter 3;2
AT4G04030.1	0	0	56	16	-0.0185846	8.20343	4.92753e-06	ovate family protein 9
AT4G04620.1	360	298	1085	865	5.52986	1.3738	2.80873e-07	Ubiquitin-like superfamily protein
AT4G04620.2	347	291	1086	865	5.51846	1.41862	1.10421e-07	Ubiquitin-like superfamily protein
AT4G05018.1	4	2	77	65	0.859794	4.30805	5.50953e-11	unknown protein
AT4G05020.1	1432	1202	2914	3430	7.22742	1.03034	3.306e-05	NAD(P)H dehydrogenase B2
AT4G05020.2	1414	1187	2867	3371	7.20278	1.02434	3.90981e-05	NAD(P)H dehydrogenase B2
AT4G05120.1	59	38	332	298	3.43751	2.49494	3.89352e-12	Major facilitator superfamily protein
AT4G05130.1	0	0	165	131	1.78448	10.148	2.33907e-23	equilibrative nucleoside transporter 4
AT4G05490.1	0	0	471	414	3.22777	11.7187	6.0683e-49	RNI-like superfamily protein
AT4G06744.1	1304	1100	3604	5850	7.47009	1.69952	1.8112e-16	Leucine-rich repeat (LRR) family protein
AT4G08040.1	5	7	42	130	1.34385	3.47492	2.1781e-08	1-aminocyclopropane-1-carboxylate synthase 11
AT4G08380.1	1	2	2065	11625	6.94617	11.6481	3.09695e-44	Proline-rich extensin-like family protein
AT4G08870.1	19	19	65	94	1.73007	1.79356	1.16379e-05	Arginase/deacetylase superfamily protein
AT4G08950.1	67	77	401	307	3.76216	2.09399	1.11036e-07	Phosphate-responsive 1 family protein
AT4G09110.1	14	12	55	89	1.51351	2.18678	6.95016e-06	RING/U-box superfamily protein
AT4G10060.1	4	2	45	60	0.604365	3.82865	1.45868e-07	Beta-glucosidase, GBA2 type family protein
AT4G10120.1	17	26	126	146	2.20508	2.40221	2.05946e-09	Sucrose-phosphate synthase family protein
AT4G10120.2	17	26	126	147	2.208	2.40683	1.80289e-09	Sucrose-phosphate synthase family protein
AT4G10500.1	13	7	82	67	1.41521	2.68971	2.389e-05	2-oxoglutarate (2OG) and Fe(II)-dependent oxygenase superfamily protein
AT4G11100.1	9	8	49	65	0.821513	2.47365	6.47395e-07	unknown protein
AT4G11100.2	8	8	52	61	0.798517	2.55621	5.20693e-07	unknown protein
AT4G11170.1	5	5	68	46	0.951075	3.29098	6.34977e-07	Disease resistance protein (TIR-NBS-LRR class) family
AT4G12250.1	149	155	306	451	4.24437	1.04431	2.66674e-05	UDP-D-glucuronate 4-epimerase 5
AT4G12290.1	18	10	339	375	3.10912	4.43448	4.43152e-29	Copper amine oxidase family protein
AT4G12490.1	63	79	2915	6749	6.57042	5.75677	3.60274e-60	Bifunctional inhibitor/lipid-transfer protein/seed storage 2S albumin superfamily protein
AT4G12500.1	124	143	749	1892	4.94518	2.96765	2.50589e-14	Bifunctional inhibitor/lipid-transfer protein/seed storage 2S albumin superfamily protein
AT4G13190.1	10	5	87	62	1.21655	3.1149	4.68256e-06	Protein kinase superfamily protein
AT4G13195.1	20	41	218	165	2.57608	2.42823	1.07895e-06	CLAVATA3/ESR-RELATED 44
AT4G13250.1	122	96	338	383	3.98565	1.49057	3.19797e-08	NAD(P)-binding Rossmann-fold superfamily protein
AT4G13250.2	120	94	334	371	3.94888	1.48729	7.5157e-08	NAD(P)-binding Rossmann-fold superfamily protein
AT4G13345.1	44	29	181	178	2.74808	2.07927	5.34871e-08	Serinc-domain containing serine and sphingolipid biosynthesis protein
AT4G13345.2	43	29	179	174	2.72055	2.07516	4.67827e-08	Serinc-domain containing serine and sphingolipid biosynthesis protein
AT4G13480.1	0	1	66	66	0.681555	6.52061	1.00448e-14	myb domain protein 79
AT4G13770.1	162	242	974	1232	4.90645	2.17762	3.88566e-08	cytochrome P450, family 83, subfamily A, polypeptide 1
AT4G14020.1	62	50	669	392	3.87816	3.08219	1.28834e-14	Rapid alkalinization factor (RALF) family protein
AT4G14040.1	241	195	352	742	4.75856	1.02626	8.9815e-05	selenium-binding protein 2
AT4G14630.1	36	37	137	229	2.57365	2.03947	1.30297e-07	germin-like protein 9
AT4G14746.1	187	257	463	631	4.7452	1.02635	5.76211e-05	unknown protein
AT4G15215.1	211	180	418	722	4.78963	1.26157	7.92272e-08	pleiotropic drug resistance 13
AT4G15230.1	986	810	2812	4975	7.34699	1.83143	9.79787e-10	pleiotropic drug resistance 2
AT4G15490.1	43	29	471	512	3.65374	3.54079	4.39255e-31	UDP-Glycosyltransferase superfamily protein
AT4G15530.1	41	35	611	908	4.20755	4.05053	4.41166e-58	pyruvate orthophosphate dikinase
AT4G15530.2	41	35	608	914	4.21144	4.05211	4.27565e-58	pyruvate orthophosphate dikinase
AT4G15530.3	41	35	611	908	4.20755	4.05053	4.27565e-58	pyruvate orthophosphate dikinase
AT4G15530.4	41	35	611	908	4.20755	4.05053	4.27565e-58	pyruvate orthophosphate dikinase
AT4G15530.5	41	35	611	908	4.20837	4.05053	3.85991e-58	pyruvate orthophosphate dikinase
AT4G15530.6	41	35	611	908	4.20755	4.05053	4.27565e-58	pyruvate orthophosphate dikinase
AT4G15630.1	22	24	127	105	1.9706	2.11762	6.87384e-06	Uncharacterised protein family (UPF0497)
AT4G15910.1	1119	992	3902	2702	7.21011	1.46732	1.7211e-05	drought-induced 21
AT4G16008.1	26	18	133	143	2.29737	2.4188	1.05872e-05	unknown protein
AT4G16220.1	5	5	28	38	0.325616	2.43678	4.30743e-05	GDSL-like Lipase/Acylhydrolase superfamily protein
AT4G16563.1	129	103	1238	910	4.99285	3.02719	1.80075e-23	Eukaryotic aspartyl protease family protein
AT4G16690.1	1	4	694	278	3.48432	7.40366	1.3122e-24	methyl esterase 16
AT4G16760.1	2016	1542	7155	7810	8.13362	1.84805	2.3091e-17	acyl-CoA oxidase 1
AT4G16760.2	1964	1507	7020	7580	8.09852	1.84929	3.92579e-17	acyl-CoA oxidase 1
AT4G16820.1	0	0	144	12	0.972023	9.38785	1.03752e-05	alpha/beta-Hydrolases superfamily protein
AT4G17230.1	465	374	1028	1210	5.78074	1.17796	1.72423e-09	SCARECROW-like 13
AT4G17840.1	276	271	1050	775	5.28993	1.54638	7.47687e-08	unknown protein
AT4G18170.1	5	4	42	65	0.698133	3.27112	2.17717e-08	WRKY DNA-binding protein 28
AT4G18210.1	3	2	53	43	0.609906	3.99531	3.25947e-08	purine permease 10
AT4G18250.1	21	25	106	129	2.02057	2.09425	4.51792e-07	receptor serine/threonine kinase, putative
AT4G18280.1	16	20	121	166	2.06565	2.72244	1.23751e-11	glycine-rich cell wall protein-related
AT4G18450.1	4	7	39	46	0.370392	2.67193	1.08597e-05	Integrase-type DNA-binding superfamily protein
AT4G18510.1	21	10	179	139	2.1941	3.16524	2.93896e-11	CLAVATA3/ESR-related 2
AT4G19230.1	246	190	377	733	4.68199	1.05741	1.71775e-05	cytochrome P450, family 707, subfamily A, polypeptide 1
AT4G19230.2	242	187	371	719	4.65835	1.05489	1.80669e-05	cytochrome P450, family 707, subfamily A, polypeptide 1
AT4G19840.1	221	198	979	793	5.30668	1.88269	2.35499e-06	phloem protein 2-A1
AT4G20070.1	183	152	526	459	4.44487	1.35052	1.7551e-05	allantoate amidohydrolase
AT4G20830.1	1763	1493	4782	8471	7.94246	1.73883	9.06217e-14	FAD-binding Berberine family protein
AT4G20830.2	1854	1587	5293	8907	8.03192	1.76412	8.20119e-15	FAD-binding Berberine family protein
AT4G21120.1	38	40	384	301	3.45412	2.93119	6.63961e-07	amino acid transporter 1
AT4G21326.1	27	20	115	135	2.25416	2.16664	7.27942e-08	subtilase 3.12
AT4G21400.1	173	168	464	631	4.57802	1.42184	3.2112e-10	cysteine-rich RLK (RECEPTOR-like protein kinase) 28
AT4G21410.1	670	600	1225	1849	6.19203	1.00546	4.6189e-07	cysteine-rich RLK (RECEPTOR-like protein kinase) 29
AT4G21620.1	73	79	352	409	3.65906	2.07572	6.06152e-12	glycine-rich protein
AT4G21620.2	55	57	254	294	3.20199	2.04368	1.34778e-10	glycine-rich protein
AT4G21680.1	17	15	253	310	2.79748	3.8813	3.0006e-28	NITRATE TRANSPORTER 1.8
AT4G22470.1	5	11	146	318	2.40456	4.51965	9.14426e-21	protease inhibitor/seed storage/lipid transfer protein (LTP) family protein
AT4G22520.1	10	8	285	239	2.62783	4.64405	1.00569e-23	Bifunctional inhibitor/lipid-transfer protein/seed storage 2S albumin superfamily protein
AT4G22530.1	240	195	4826	4795	6.79475	4.25016	3.06562e-46	S-adenosyl-L-methionine-dependent methyltransferases superfamily protein
AT4G22690.1	15	21	921	799	4.24139	5.35636	7.97891e-47	cytochrome P450, family 706, subfamily A, polypeptide 1
AT4G22710.1	12	16	862	717	4.12035	5.59917	1.51655e-42	cytochrome P450, family 706, subfamily A, polypeptide 2
AT4G22980.1	67	82	305	414	3.62092	2.00222	5.82305e-13	unknown protein
AT4G23180.1	19	13	129	106	2.02621	2.66731	5.6675e-09	cysteine-rich RLK (RECEPTOR-like protein kinase) 10
AT4G23250.1	8	7	145	120	1.91024	3.91793	2.17034e-14	kinases;protein kinases
AT4G23260.1	2	3	525	394	3.33357	7.2664	3.22763e-34	cysteine-rich RLK (RECEPTOR-like protein kinase) 18
AT4G23260.2	2	3	500	375	3.26671	7.19558	5.95513e-33	cysteine-rich RLK (RECEPTOR-like protein kinase) 18
AT4G23990.1	0	3	30	72	0.367586	4.66586	1.22477e-08	cellulose synthase like G3
AT4G24000.1	0	1	408	566	3.32372	9.37182	9.23595e-65	cellulose synthase like G2
AT4G24040.1	9	4	115	136	1.82337	4.01223	5.61825e-15	trehalase 1
AT4G24110.1	14	15	124	129	1.8739	2.88122	4.7319e-12	unknown protein
AT4G24204.1	0	0	261	255	2.47157	10.9275	1.7285e-37	RING/U-box superfamily protein
AT4G24204.2	0	0	280	263	2.54453	11.0057	1.47108e-37	RING/U-box superfamily protein
AT4G24204.3	0	0	264	259	2.48978	10.9465	6.20186e-38	RING/U-box superfamily protein
AT4G24220.1	2473	2341	5843	6398	8.20421	1.11193	2.04138e-07	NAD(P)-binding Rossmann-fold superfamily protein
AT4G24220.2	2431	2298	5740	6240	8.1749	1.10745	2.61067e-07	NAD(P)-binding Rossmann-fold superfamily protein
AT4G24510.1	7	3	49	39	0.559521	2.90819	9.10979e-06	HXXXD-type acyl-transferase family protein
AT4G25810.1	19	21	295	197	2.82576	3.42921	5.68138e-13	xyloglucan endotransglycosylase 6
AT4G26200.1	30	36	123	174	2.56645	1.89755	1.25107e-07	1-amino-cyclopropane-1-carboxylate synthase 7
AT4G27730.1	57	37	205	179	3.00105	1.82617	6.25258e-07	oligopeptide transporter 1
AT4G27820.1	165	131	395	580	4.40218	1.45702	1.34481e-11	beta glucosidase 9
AT4G27830.1	366	286	1307	1461	5.66934	1.85548	7.46867e-21	beta glucosidase 10
AT4G28040.1	328	253	681	794	5.26215	1.10845	1.21649e-07	nodulin MtN21 /EamA-like transporter family protein
AT4G28040.2	331	267	680	807	5.29388	1.07487	1.87578e-07	nodulin MtN21 /EamA-like transporter family protein
AT4G28040.3	332	267	682	804	5.29414	1.07235	2.15822e-07	nodulin MtN21 /EamA-like transporter family protein
AT4G28040.4	337	267	695	817	5.31198	1.0863	1.60478e-07	nodulin MtN21 /EamA-like transporter family protein
AT4G28040.5	335	267	681	807	5.29628	1.06686	2.58494e-07	nodulin MtN21 /EamA-like transporter family protein
AT4G28270.1	90	80	291	354	3.79907	1.67723	1.1036e-06	RING membrane-anchor 2
AT4G28290.1	21	10	116	98	1.9986	2.58137	3.60782e-08	unknown protein
AT4G28420.1	0	0	11	15	-1.13173	6.59259	5.89755e-05	Tyrosine transaminase family protein
AT4G28420.2	0	0	19	22	-0.695189	7.25525	2.19856e-07	Tyrosine transaminase family protein
AT4G29305.1	0	0	10	25	-0.861822	6.97844	9.31281e-06	low-molecular-weight cysteine-rich 25
AT4G29310.1	86	93	283	377	3.69122	1.6195	3.47067e-08	Protein of unknown function (DUF1005)
AT4G29670.1	155	151	775	634	4.70387	1.99938	1.05325e-11	atypical CYS HIS rich thioredoxin 2
AT4G29670.2	154	144	762	612	4.66528	2.0049	1.66838e-11	atypical CYS HIS rich thioredoxin 2
AT4G30110.1	62	49	286	231	3.38219	2.02186	8.56374e-07	heavy metal atpase 2
AT4G30270.1	152	98	628	537	4.58503	2.02748	3.42129e-09	xyloglucan endotransglucosylase/hydrolase 24
AT4G30320.1	34	27	162	205	2.62267	2.33732	4.80776e-10	CAP (Cysteine-rich secretory proteins, Antigen 5, and Pathogenesis-related 1 protein) superfamily protein
AT4G30610.1	116	110	247	328	3.71668	1.08906	5.18221e-05	alpha/beta-Hydrolases superfamily protein
AT4G31370.1	3	5	104	93	1.28318	4.36377	4.88701e-13	FASCICLIN-like arabinogalactan protein 5 precursor
AT4G31590.1	705	534	1374	2250	6.27896	1.27621	9.99802e-10	Cellulose-synthase-like C5
AT4G31800.1	53	49	183	210	3.06719	1.70176	1.58624e-08	WRKY DNA-binding protein 18
AT4G31800.2	51	48	181	205	3.03573	1.71967	1.80189e-08	WRKY DNA-binding protein 18
AT4G31860.1	624	514	4202	3083	6.91434	2.4969	4.17555e-17	Protein phosphatase 2C family protein
AT4G31860.2	604	502	4099	3012	6.87661	2.50259	4.26147e-17	Protein phosphatase 2C family protein
AT4G31870.1	5	9	119	87	1.46269	3.65483	6.0853e-09	glutathione peroxidase 7
AT4G32070.1	796	533	1503	1746	6.3937	1.06251	4.62598e-06	Octicosapeptide/Phox/Bem1p (PB1) domain-containing protein / tetratricopeptide repeat (TPR)-containing protein
AT4G32540.1	0	0	126	97	1.35151	9.74213	4.29518e-20	Flavin-binding monooxygenase family protein
AT4G33070.1	297	235	2221	1233	5.70372	2.54933	5.62098e-07	Thiamine pyrophosphate dependent pyruvate decarboxylase family protein
AT4G33220.1	43	64	158	223	2.84328	1.55356	1.00523e-05	pectin methylesterase 44
AT4G33420.1	874	720	2802	2683	6.68812	1.57008	1.96082e-11	Peroxidase superfamily protein
AT4G33540.1	353	334	851	1135	5.46893	1.27345	4.38857e-12	metallo-beta-lactamase family protein
AT4G33700.1	441	402	1366	1519	5.84774	1.53937	1.2666e-14	CBS domain-containing protein with a domain of unknown function (DUF21)
AT4G33950.1	121	102	399	336	3.95582	1.51679	1.04284e-06	Protein kinase superfamily protein
AT4G33950.2	134	118	430	386	4.10482	1.48261	1.8552e-07	Protein kinase superfamily protein
AT4G34210.1	3	0	54	99	0.887683	5.29057	3.73355e-14	SKP1-like 11
AT4G34470.1	1	0	40	78	0.544677	6.30259	7.7307e-14	SKP1-like 12
AT4G34710.1	5490	5071	20856	18677	9.4359	1.69513	6.51394e-12	arginine decarboxylase 2
AT4G34710.2	5264	4877	20244	17916	9.38217	1.70393	8.65268e-12	arginine decarboxylase 2
AT4G34890.1	1576	1158	3354	3971	7.44769	1.18919	1.769e-08	xanthine dehydrogenase 1
AT4G34900.1	253	186	520	674	4.86132	1.19753	8.04968e-08	xanthine dehydrogenase 2
AT4G35630.1	2306	1996	4567	7056	7.97736	1.16257	1.17131e-07	phosphoserine aminotransferase
AT4G35770.1	4	6	77	251	2.34605	4.64622	1.83573e-09	Rhodanese/Cell cycle control phosphatase superfamily protein
AT4G35770.2	5	7	78	267	2.39295	4.45713	6.90063e-09	Rhodanese/Cell cycle control phosphatase superfamily protein
AT4G35770.3	4	6	74	245	2.31422	4.60483	2.71356e-09	Rhodanese/Cell cycle control phosphatase superfamily protein
AT4G36060.1	39	41	320	186	2.98699	2.48838	1.06397e-07	basic helix-loop-helix (bHLH) DNA-binding superfamily protein
AT4G36060.2	41	44	324	195	3.02843	2.43342	1.35107e-07	basic helix-loop-helix (bHLH) DNA-binding superfamily protein
AT4G36105.1	6	3	39	74	0.669861	3.33555	7.01347e-08	unknown protein
AT4G36105.2	6	3	39	71	0.62291	3.30082	2.88479e-08	unknown protein
AT4G36250.1	126	105	244	484	3.8774	1.36001	6.22046e-06	aldehyde dehydrogenase 3F1
AT4G36410.1	64	64	264	286	3.69565	1.86447	9.33353e-10	ubiquitin-conjugating enzyme 17
AT4G36430.1	228	356	3059	2306	6.1447	2.98718	1.78873e-15	Peroxidase superfamily protein
AT4G36791.1	7	2	72	59	0.915423	3.63416	1.02871e-08	unknown protein
AT4G36850.1	2	3	61	37	0.522207	4.05301	5.87843e-05	PQ-loop repeat family protein / transmembrane family protein
AT4G36930.1	146	126	693	606	4.53468	2.04838	5.84265e-14	basic helix-loop-helix (bHLH) DNA-binding superfamily protein
AT4G37260.1	287	219	525	701	5.17923	1.02665	1.93216e-05	myb domain protein 73
AT4G37370.1	63	62	3577	2598	6.1058	5.43722	3.76921e-60	cytochrome P450, family 81, subfamily D, polypeptide 8
AT4G37770.1	4	1	52	62	0.702279	4.20948	3.35624e-11	1-amino-cyclopropane-1-carboxylate synthase 8
AT4G37870.1	4810	4005	7861	15070	9.12622	1.08467	3.74831e-05	phosphoenolpyruvate carboxykinase 1
AT4G37980.1	0	1	163	70	1.44217	7.42933	8.64003e-13	elicitor-activated gene 3-1
AT4G37980.2	0	0	89	51	0.755403	9.10103	1.52985e-12	elicitor-activated gene 3-1
AT4G37990.1	0	0	1284	2173	5.08774	13.6093	6.51312e-136	elicitor-activated gene 3-2
AT4G38420.1	11	12	278	300	2.76085	4.40317	6.22114e-25	SKU5 similar 9
AT4G38540.1	1088	1030	2439	3155	7.10776	1.14674	1.57506e-08	FAD/NAD(P)-binding oxidoreductase family protein
AT4G39500.1	1	0	28	18	-0.520998	5.04659	7.42619e-06	cytochrome P450, family 96, subfamily A, polypeptide 11
AT4G39675.1	87	49	459	731	4.30043	2.86898	1.72456e-08	unknown protein
AT4G39955.1	352	353	881	1003	5.47571	1.17551	1.07161e-08	alpha/beta-Hydrolases superfamily protein
AT5G01030.1	105	101	431	390	4.00699	1.77812	4.00049e-10	Protein of unknown function (DUF3527)
AT5G01030.2	109	102	435	395	4.03481	1.75979	3.78942e-10	Protein of unknown function (DUF3527)
AT5G01100.1	106	88	306	295	3.7048	1.41143	1.27967e-06	O-fucosyltransferase family protein
AT5G01200.1	29	30	178	130	2.43149	2.18443	2.00791e-06	Duplicated homeodomain-like superfamily protein
AT5G01870.1	214	413	1026	1043	5.26752	1.46633	7.2411e-05	Bifunctional inhibitor/lipid-transfer protein/seed storage 2S albumin superfamily protein
AT5G02020.1	43	25	161	202	3.04153	2.17563	1.7184e-07	unknown protein
AT5G02020.2	46	25	165	197	3.04177	2.11764	1.23636e-06	unknown protein
AT5G02200.1	13	9	125	95	1.64616	3.11657	1.54823e-09	far-red-elongated hypocotyl1-like
AT5G02200.2	7	7	90	61	1.13604	3.2218	2.25014e-07	far-red-elongated hypocotyl1-like
AT5G02230.1	209	179	817	913	4.9355	1.92219	1.7677e-16	Haloacid dehalogenase-like hydrolase (HAD) superfamily protein
AT5G02230.2	193	164	774	849	4.8358	1.95253	3.94935e-16	Haloacid dehalogenase-like hydrolase (HAD) superfamily protein
AT5G03180.2	68	66	192	198	3.28877	1.30752	7.18851e-05	RING/U-box superfamily protein
AT5G03490.1	110	98	525	689	4.29319	2.29012	2.8452e-25	UDP-Glycosyltransferase superfamily protein
AT5G03495.1	6	5	69	61	0.954563	3.31983	9.10793e-09	RNA-binding (RRM/RBD/RNP motifs) family protein
AT5G03860.1	147	79	1575	1471	5.39375	3.55837	7.5605e-17	malate synthase
AT5G03860.2	146	82	1569	1466	5.3877	3.53868	3.77023e-17	malate synthase
AT5G04140.1	121	76	245	446	3.8482	1.53245	1.03605e-07	glutamate synthase 1
AT5G04140.2	121	76	245	443	3.83892	1.52688	1.15725e-07	glutamate synthase 1
AT5G04310.1	33	33	196	371	2.99035	2.80373	3.59083e-17	Pectin lyase-like superfamily protein
AT5G04340.1	170	136	751	896	4.83566	2.18797	2.05626e-24	zinc finger of Arabidopsis thaliana 6
AT5G04760.1	94	95	357	391	4.01454	1.74511	2.52525e-10	Duplicated homeodomain-like superfamily protein
AT5G05090.1	37	56	364	334	3.42779	2.67586	3.73355e-14	Homeodomain-like superfamily protein
AT5G05100.1	781	677	1580	2595	6.64716	1.2395	5.8829e-09	Single-stranded nucleic acid binding R3H protein
AT5G05340.1	1	2	78	31	0.483416	4.94124	2.89047e-06	Peroxidase superfamily protein
AT5G05365.1	13	15	114	83	1.59633	2.60729	7.47265e-06	Heavy metal transport/detoxification superfamily protein
AT5G06170.1	0	0	68	71	0.72553	9.02531	1.06451e-16	sucrose-proton symporter 9
AT5G06720.1	9	11	187	102	1.92167	3.6725	2.45652e-09	peroxidase 2
AT5G06730.1	37	36	250	254	2.86142	2.55566	6.54503e-12	Peroxidase superfamily protein
AT5G06839.1	438	378	1732	1415	5.98306	1.75023	4.07649e-12	bZIP transcription factor family protein
AT5G06839.2	432	364	1699	1382	5.94959	1.75692	4.13247e-12	bZIP transcription factor family protein
AT5G06839.3	480	417	1845	1519	6.09571	1.70887	1.05813e-11	bZIP transcription factor family protein
AT5G06860.1	956	814	14517	21278	8.66589	4.07333	4.35739e-72	polygalacturonase inhibiting protein 1
AT5G06870.1	0	3	212	146	2.02255	6.60226	1.05167e-19	polygalacturonase inhibiting protein 2
AT5G07000.1	38	49	374	513	3.56314	3.07949	4.87316e-27	sulfotransferase 2B
AT5G07010.1	67	61	2663	4467	6.23753	5.51447	4.30605e-59	sulfotransferase 2A
AT5G07550.1	0	2	54	36	0.254193	5.14387	6.80478e-08	glycine-rich protein 19
AT5G07550.2	0	2	53	34	0.201852	5.09848	1.53976e-07	glycine-rich protein 19
AT5G07550.3	0	2	41	28	-0.048685	4.75609	1.59792e-06	glycine-rich protein 19
AT5G07740.1	1138	731	2831	2801	7.00216	1.38578	1.30477e-08	actin binding
AT5G08380.1	188	183	2844	3833	6.285	3.90943	4.48927e-71	alpha-galactosidase 1
AT5G10180.1	282	309	2529	1517	5.92339	2.603	8.55321e-15	slufate transporter 2;1
AT5G10210.1	18	15	60	103	1.44408	2.01933	7.45901e-06	unknown protein
AT5G10510.1	296	238	804	757	5.08842	1.33502	1.8426e-08	AINTEGUMENTA-like 6
AT5G10510.2	320	252	846	808	5.1836	1.31868	1.65362e-08	AINTEGUMENTA-like 6
AT5G10510.3	354	287	953	885	5.33743	1.30895	1.9106e-08	AINTEGUMENTA-like 6
AT5G10625.1	118	138	3025	5179	6.53489	4.70661	1.44939e-58	unknown protein
AT5G11210.1	26	13	360	303	3.12055	3.88969	1.0953e-18	glutamate receptor 2.5
AT5G11520.1	1685	1441	4309	5602	7.6708	1.41429	3.19004e-12	aspartate aminotransferase 3
AT5G12170.2	231	216	616	842	4.85473	1.44526	9.00891e-13	CRT (chloroquine-resistance transporter)-like transporter 3
AT5G12330.1	95	78	1338	966	4.89634	3.55312	4.40147e-20	Lateral root primordium (LRP) protein-related
AT5G12330.2	94	77	1322	955	4.8825	3.55277	4.04657e-21	Lateral root primordium (LRP) protein-related
AT5G12330.3	79	62	846	686	4.36061	3.24636	1.63507e-20	Lateral root primordium (LRP) protein-related
AT5G12330.4	110	92	1425	1069	5.03291	3.43892	1.83084e-23	Lateral root primordium (LRP) protein-related
AT5G13210.1	28	39	464	951	4.04585	4.08275	2.51701e-36	Uncharacterised conserved protein UCP015417, vWA
AT5G13220.1	9	3	33	38	0.74031	2.30476	6.33784e-05	jasmonate-zim-domain protein 10
AT5G13220.2	9	2	36	37	0.702605	2.48119	4.76008e-05	jasmonate-zim-domain protein 10
AT5G13220.3	9	3	34	37	0.712379	2.30943	7.70367e-05	jasmonate-zim-domain protein 10
AT5G13220.4	6	1	32	35	0.602464	2.98383	4.32004e-06	jasmonate-zim-domain protein 10
AT5G13320.1	4	1	28	42	0.11927	3.49237	5.86697e-05	Auxin-responsive GH3 family protein
AT5G13330.1	133	109	1591	1316	5.2593	3.38856	7.1956e-37	related to AP2 6l
AT5G13350.1	8	4	68	74	1.12228	3.30977	8.28614e-10	Auxin-responsive GH3 family protein
AT5G13360.1	292	208	898	906	5.18472	1.6358	4.21976e-12	Auxin-responsive GH3 family protein
AT5G13360.2	281	200	884	883	5.14538	1.66287	2.36049e-12	Auxin-responsive GH3 family protein
AT5G13360.3	293	207	893	910	5.18415	1.63416	3.97284e-12	Auxin-responsive GH3 family protein
AT5G13370.1	198	178	3614	3939	6.49728	4.096	1.50508e-57	Auxin-responsive GH3 family protein
AT5G13380.1	2	5	87	85	1.20071	4.34305	1.67985e-13	Auxin-responsive GH3 family protein
AT5G13740.1	227	180	1248	703	5.23784	2.10806	2.54051e-09	zinc induced facilitator 1
AT5G13750.1	1523	1348	7311	7393	7.94886	2.13468	1.79693e-22	zinc induced facilitator-like 1
AT5G13750.2	1377	1234	6849	6614	7.81687	2.14932	2.00792e-21	zinc induced facilitator-like 1
AT5G13750.3	1501	1324	7141	7256	7.91713	2.12712	1.89999e-22	zinc induced facilitator-like 1
AT5G14120.1	594	437	1090	2712	6.64408	1.56537	3.01167e-05	Major facilitator superfamily protein
AT5G14565.1	82	77	729	373	4.09686	2.64116	1.1846e-09	MIR398C; miRNA
AT5G14570.1	82	73	780	385	4.13708	2.76388	2.39326e-10	high affinity nitrate transporter 2.7
AT5G14650.1	25	10	288	1373	4.07867	5.19903	1.01402e-13	Pectin lyase-like superfamily protein
AT5G14920.1	142	126	333	373	3.95697	1.15951	7.63554e-06	Gibberellin-regulated family protein
AT5G14920.2	138	124	324	359	3.90553	1.14506	1.37344e-05	Gibberellin-regulated family protein
AT5G15310.1	5	6	33	93	0.740812	3.16175	3.67616e-06	myb domain protein 16
AT5G15310.2	4	6	31	85	0.641566	3.17772	3.0051e-06	myb domain protein 16
AT5G16120.1	284	242	593	783	5.19261	1.13427	4.71676e-07	alpha/beta-Hydrolases superfamily protein
AT5G16120.2	274	231	571	750	5.1413	1.13512	3.94097e-07	alpha/beta-Hydrolases superfamily protein
AT5G16370.1	380	334	816	1216	5.79515	1.24112	6.04943e-06	acyl activating enzyme 5
AT5G16560.1	165	117	767	675	4.66073	2.15378	5.18975e-15	Homeodomain-like superfamily protein
AT5G16980.1	289	293	773	755	5.24695	1.16682	1.65983e-06	Zinc-binding dehydrogenase family protein
AT5G16980.2	286	297	800	758	5.25197	1.19494	1.13717e-06	Zinc-binding dehydrogenase family protein
AT5G17380.1	1680	1427	9893	12284	8.326	2.59089	1.58392e-37	Thiamine pyrophosphate dependent pyruvate decarboxylase family protein
AT5G17390.1	45	41	814	721	4.24054	3.94541	3.46918e-38	Adenine nucleotide alpha hydrolases-like superfamily protein
AT5G17650.1	98	101	569	442	4.17367	2.14434	2.49481e-10	glycine/proline-rich protein
AT5G17760.1	195	152	748	523	4.63154	1.69621	1.37184e-06	P-loop containing nucleoside triphosphate hydrolases superfamily protein
AT5G17760.2	196	153	742	520	4.62534	1.67735	1.81406e-06	P-loop containing nucleoside triphosphate hydrolases superfamily protein
AT5G17810.1	45	39	261	147	2.84081	2.11659	1.66128e-05	WUSCHEL related homeobox 12
AT5G17810.2	42	38	260	144	2.81708	2.17275	1.08636e-05	WUSCHEL related homeobox 12
AT5G17850.1	44	34	319	191	3.1459	2.54276	9.21739e-09	Sodium/calcium exchanger family protein
AT5G17860.1	2	2	208	273	2.37962	6.57708	1.00967e-37	calcium exchanger 7
AT5G18130.1	335	278	1380	1953	6.02507	2.1832	1.8335e-16	unknown protein
AT5G18130.2	343	287	1461	2024	6.07797	2.21024	7.78751e-17	unknown protein
AT5G19440.1	2225	1992	32294	37841	9.69235	3.81595	3.45281e-60	NAD(P)-binding Rossmann-fold superfamily protein
AT5G19855.1	112	119	458	363	4.10072	1.62438	1.76626e-07	Chaperonin-like RbcX protein
AT5G19890.1	9	5	91	157	1.63011	3.84903	4.14776e-15	Peroxidase superfamily protein
AT5G20230.1	5	17	264	252	2.59901	4.29858	1.48859e-18	blue-copper-binding protein
AT5G20380.1	133	138	447	359	4.20701	1.3667	1.40952e-05	phosphate transporter 4;5
AT5G20400.1	772	701	1698	1828	6.3765	1.02799	3.18908e-06	2-oxoglutarate (2OG) and Fe(II)-dependent oxygenase superfamily protein
AT5G20830.1	463	378	1441	1883	6.01575	1.73291	4.1433e-21	sucrose synthase 1
AT5G20830.2	460	376	1435	1872	6.0066	1.73425	3.41691e-21	sucrose synthase 1
AT5G20940.1	19	10	242	153	2.45918	3.59553	1.45404e-12	Glycosyl hydrolase family protein
AT5G21280.1	190	200	475	613	4.63407	1.22155	9.20385e-07	hydroxyproline-rich glycoprotein family protein
AT5G22120.1	275	226	669	609	4.94599	1.14107	7.84993e-06	unknown protein
AT5G22300.1	28	26	1489	1259	4.92065	5.46081	8.24789e-62	nitrilase 4
AT5G22355.1	73	59	144	252	3.21285	1.30349	9.51941e-05	Cysteine/Histidine-rich C1 domain family protein
AT5G22460.1	0	0	52	35	0.157893	8.39414	1.99261e-10	alpha/beta-Hydrolases superfamily protein
AT5G22460.2	0	0	50	33	0.1018	8.32802	4.55e-10	alpha/beta-Hydrolases superfamily protein
AT5G22800.1	126	102	770	817	4.65976	2.57164	2.09446e-26	Alanyl-tRNA synthetase, class IIc
AT5G22860.1	79	71	871	931	4.56429	3.35433	8.40447e-42	Serine carboxypeptidase S28 family protein
AT5G22860.2	70	59	687	783	4.28556	3.27192	7.12932e-39	Serine carboxypeptidase S28 family protein
AT5G23010.1	71	142	876	1544	4.90073	3.18633	4.37129e-16	methylthioalkylmalate synthase 1
AT5G24090.1	418	391	2047	2306	6.20705	2.19004	6.19216e-26	chitinase A
AT5G24110.1	0	0	13	18	-0.825642	6.84314	6.43635e-06	WRKY DNA-binding protein 30
AT5G24280.1	67	42	351	396	3.58803	2.54645	4.36064e-18	gamma-irradiation and mitomycin c induced 1
AT5G24316.1	0	1	258	332	2.64298	8.6567	1.36696e-45	proline-rich family protein
AT5G24570.1	17	9	456	434	3.33045	4.87659	3.00633e-32	unknown protein
AT5G24600.1	12	16	59	66	1.25547	1.90191	6.89142e-05	Protein of unknown function, DUF599
AT5G24860.1	0	0	27	11	-0.759673	7.24245	5.87843e-05	flowering promoting factor 1
AT5G25190.1	8	7	85	66	1.23734	3.11629	7.18851e-05	Integrase-type DNA-binding superfamily protein
AT5G25290.1	0	0	11	22	-0.91628	6.91047	6.98351e-06	F-box family protein with a domain of unknown function (DUF295)
AT5G25440.1	53	49	138	163	2.74603	1.3139	9.58077e-05	Protein kinase superfamily protein
AT5G25770.1	760	715	1785	1881	6.61537	1.08335	8.9206e-06	alpha/beta-Hydrolases superfamily protein
AT5G25770.2	745	701	1759	1850	6.58401	1.08959	7.74103e-06	alpha/beta-Hydrolases superfamily protein
AT5G25770.3	751	705	1774	1859	6.59393	1.08975	8.2307e-06	alpha/beta-Hydrolases superfamily protein
AT5G26250.1	0	1	23	93	0.518212	6.2	2.15779e-08	Major facilitator superfamily protein
AT5G26260.1	10447	8719	24401	49599	10.3655	1.64759	3.06626e-11	TRAF-like family protein
AT5G26270.1	147	151	292	572	4.66097	1.23355	9.29112e-06	unknown protein
AT5G26270.2	148	152	292	577	4.66119	1.23117	1.3691e-05	unknown protein
AT5G26280.1	18009	19319	30549	69663	11.0918	1.09894	8.10783e-05	TRAF-like family protein
AT5G26280.2	16272	17512	28776	62898	10.953	1.11888	2.95995e-05	TRAF-like family protein
AT5G26286.1	568	608	1165	2214	6.14833	1.21904	1.29082e-07	pseudogene
AT5G26340.1	281	272	1693	3615	6.1074	2.94992	1.89757e-31	Major facilitator superfamily protein
AT5G27380.1	1333	1222	3023	3609	7.22176	1.1326	2.42974e-08	glutathione synthetase 2
AT5G27760.1	418	441	4619	4372	6.89885	3.16589	2.33686e-35	Hypoxia-responsive family protein
AT5G28080.1	188	154	368	512	4.58676	1.10592	5.7271e-05	Protein kinase superfamily protein
AT5G28080.2	191	161	375	524	4.63237	1.09366	5.61378e-05	Protein kinase superfamily protein
AT5G28650.1	7	11	100	91	1.4681	3.16574	5.79957e-10	WRKY DNA-binding protein 74
AT5G33290.1	313	334	733	830	5.19384	1.028	2.86629e-05	xylogalacturonan deficient 1
AT5G34780.1	1	2	48	74	0.632145	4.97237	2.53153e-13	Thiamin diphosphate-binding fold (THDP-binding) superfamily protein
AT5G36925.1	0	2	144	133	1.6418	6.73847	3.23691e-22	unknown protein
AT5G38100.1	48	54	142	166	2.70645	1.34288	6.7206e-05	S-adenosyl-L-methionine-dependent methyltransferases superfamily protein
AT5G38200.1	184	140	830	533	4.58916	1.90681	6.88827e-07	Class I glutamine amidotransferase-like superfamily protein
AT5G38530.1	960	859	7879	11053	7.93892	3.11807	2.39717e-55	tryptophan synthase beta type 2
AT5G38780.1	15	7	104	150	1.72038	3.26086	1.92742e-14	S-adenosyl-L-methionine-dependent methyltransferases superfamily protein
AT5G39040.1	527	494	3584	3222	6.6781	2.52595	4.6894e-24	transporter associated with antigen processing protein 2
AT5G39050.1	212	169	3509	5025	6.58775	4.22493	2.64518e-82	HXXXD-type acyl-transferase family protein
AT5G39080.1	14	12	441	654	3.62949	5.11758	4.96568e-42	HXXXD-type acyl-transferase family protein
AT5G39090.1	44	46	135	205	2.64902	1.64218	1.1924e-06	HXXXD-type acyl-transferase family protein
AT5G39110.1	1	1	17	42	-0.260321	4.42912	4.38459e-06	RmlC-like cupins superfamily protein
AT5G39120.1	3	0	20	44	-0.103424	4.02828	8.24622e-07	RmlC-like cupins superfamily protein
AT5G39150.1	3	0	18	45	-0.104893	3.99567	3.17662e-06	RmlC-like cupins superfamily protein
AT5G39180.1	3	0	18	43	-0.1368	3.95333	3.60978e-06	RmlC-like cupins superfamily protein
AT5G39580.1	33	27	317	371	3.13139	3.27527	2.05653e-23	Peroxidase superfamily protein
AT5G39580.2	33	27	311	361	3.10154	3.24217	3.69745e-23	Peroxidase superfamily protein
AT5G39610.1	93	83	315	489	3.70408	1.91865	1.77225e-14	NAC domain containing protein 6
AT5G39760.1	155	156	379	657	4.35823	1.44719	1.47477e-08	homeobox protein 23
AT5G40000.1	1	0	672	1118	4.15775	10.2314	2.487e-93	P-loop containing nucleoside triphosphate hydrolases superfamily protein
AT5G40010.1	1	1	61	97	0.996375	5.87873	8.10311e-18	AAA-ATPase 1
AT5G40450.1	2327	1453	4636	8113	8.08251	1.48269	3.7194e-10	unknown protein
AT5G40780.1	357	249	778	1996	5.66004	1.87644	1.274e-09	lysine histidine transporter 1
AT5G40780.2	354	249	775	1992	5.65395	1.87941	1.41087e-09	lysine histidine transporter 1
AT5G41610.1	179	118	423	437	4.21932	1.31603	6.94751e-07	cation/H+ exchanger 18
AT5G41610.2	172	114	415	422	4.17993	1.33278	6.0455e-07	cation/H+ exchanger 18
AT5G41800.1	160	131	476	476	4.28797	1.48832	1.18959e-08	Transmembrane amino acid transporter family protein
AT5G42223.1	0	0	37	35	-0.0574351	8.08427	5.1554e-11	Defensin-like (DEFL) family protein
AT5G43180.1	301	208	1939	1517	5.71313	2.58083	1.68442e-16	Protein of unknown function, DUF599
AT5G43450.1	31	23	1794	2305	5.44221	5.99197	2.00807e-127	2-oxoglutarate (2OG) and Fe(II)-dependent oxygenase superfamily protein
AT5G43570.1	76	69	423	467	4.19964	2.38175	1.81257e-09	Serine protease inhibitor, potato inhibitor I-type family protein
AT5G43580.1	2053	1948	8583	12073	8.51249	2.10367	8.27634e-27	Serine protease inhibitor, potato inhibitor I-type family protein
AT5G43590.1	11	12	204	470	2.96702	4.54078	1.49449e-20	Acyl transferase/acyl hydrolase/lysophospholipase superfamily protein
AT5G43600.1	443	318	1108	1412	5.79232	1.48539	3.6395e-14	ureidoglycolate amidohydrolase
AT5G43610.1	0	0	112	97	1.27325	9.63518	1.54023e-19	sucrose-proton symporter 6
AT5G43810.1	517	361	1301	1047	5.84079	1.23265	1.61448e-05	Stabilizer of iron transporter SufD / Polynucleotidyl transferase
AT5G43810.2	518	363	1302	1042	5.84251	1.22575	1.84906e-05	Stabilizer of iron transporter SufD / Polynucleotidyl transferase
AT5G44400.1	96	75	351	430	3.79743	1.94724	4.01332e-14	FAD-binding Berberine family protein
AT5G44417.1	52	32	130	275	3.14959	1.97383	4.03216e-05	pseudogene
AT5G44570.1	0	0	16	11	-1.09193	6.69355	8.56147e-05	unknown protein
AT5G44700.1	68	47	211	241	3.17759	1.74024	3.42439e-08	Leucine-rich repeat transmembrane protein kinase
AT5G45350.1	303	311	956	701	5.22862	1.23907	4.03216e-05	proline-rich family protein
AT5G45350.2	296	305	931	694	5.19744	1.23972	2.95301e-05	proline-rich family protein
AT5G45950.1	0	0	1277	1584	4.85197	13.372	6.056e-132	GDSL-like Lipase/Acylhydrolase superfamily protein
AT5G46240.1	0	0	38	22	-0.254604	7.87121	1.15499e-07	potassium channel in Arabidopsis thaliana 1
AT5G46450.1	56	63	141	232	3.10275	1.36371	1.58296e-05	Disease resistance protein (TIR-NBS-LRR class) family
AT5G46730.1	175	146	576	505	4.34126	1.54595	1.17626e-06	glycine-rich protein
AT5G46730.2	170	139	553	486	4.28522	1.54407	1.11366e-06	glycine-rich protein
AT5G46850.1	96	91	316	314	3.73899	1.52478	6.93493e-08	unknown protein
AT5G46850.2	112	101	354	350	3.90489	1.49973	3.99864e-08	unknown protein
AT5G46850.3	112	104	337	332	3.88158	1.40525	3.5333e-07	unknown protein
AT5G47000.1	6	3	25	57	0.22909	2.86144	2.53671e-05	Peroxidase superfamily protein
AT5G47070.1	51	45	357	239	3.28693	2.4529	1.55149e-09	Protein kinase superfamily protein
AT5G47560.1	260	221	542	992	5.0772	1.38439	2.16514e-09	tonoplast dicarboxylate transporter
AT5G47600.1	5	7	152	47	1.68278	3.9088	5.85345e-06	HSP20-like chaperones superfamily protein
AT5G48110.1	578	353	1312	1252	6.09649	1.26168	6.17511e-05	Terpenoid cyclases/Protein prenyltransferases superfamily protein
AT5G48180.1	1428	1143	14809	17626	8.68184	3.42028	1.00673e-61	nitrile specifier protein 5
AT5G48400.1	36	24	146	201	2.67715	2.27504	1.02419e-10	Glutamate receptor family protein
AT5G48400.2	44	35	231	252	3.10578	2.37714	2.56555e-13	Glutamate receptor family protein
AT5G48410.1	91	101	504	520	4.22262	2.17971	2.82629e-17	glutamate receptor 1.3
AT5G48485.1	5	1	37	136	1.08287	4.45942	2.00211e-08	Bifunctional inhibitor/lipid-transfer protein/seed storage 2S albumin superfamily protein
AT5G49130.1	23	15	1486	2067	5.18993	6.28182	1.58991e-122	MATE efflux family protein
AT5G49440.1	1011	823	2911	3786	7.18647	1.62015	3.19338e-12	unknown protein
AT5G49448.1	63	43	308	513	4.11461	2.6793	8.66439e-11	conserved peptide upstream open reading frame 4
AT5G49450.1	63	43	308	513	4.11461	2.6793	8.66153e-11	basic leucine-zipper 1
AT5G49520.1	45	48	419	332	3.48849	2.8087	4.4748e-10	WRKY DNA-binding protein 48
AT5G49620.2	2	0	30	18	0.0698999	4.2595	2.99431e-05	myb domain protein 78
AT5G49630.1	71	57	317	234	3.22983	1.91739	5.42063e-07	amino acid permease 6
AT5G49665.1	286	216	808	586	5.02351	1.29391	3.93222e-05	Zinc finger (C3HC4-type RING finger) family protein
AT5G49690.1	21	14	75	75	1.64853	1.86799	2.83137e-05	UDP-Glycosyltransferase superfamily protein
AT5G49700.1	33	17	109	154	2.45349	2.14102	2.14603e-07	Predicted AT-hook DNA-binding family protein
AT5G50175.1	22	17	545	671	3.81931	4.71021	3.66031e-54	unknown protein
AT5G50260.1	11	7	39	98	1.26742	2.60379	1.75027e-05	Cysteine proteinases superfamily protein
AT5G50600.1	2	0	60	125	1.34968	6.08383	4.08535e-15	hydroxysteroid dehydrogenase 1
AT5G50670.1	38	34	157	116	2.53375	1.72514	7.39152e-05	Squamosa promoter-binding protein-like (SBP domain) transcription factor family protein
AT5G50700.1	2	0	60	125	1.34968	6.08383	4.08535e-15	hydroxysteroid dehydrogenase 1
AT5G50915.1	0	0	12	16	-0.969341	6.69975	2.68205e-05	basic helix-loop-helix (bHLH) DNA-binding superfamily protein
AT5G50915.2	0	0	10	15	-1.0642	6.53155	9.60772e-05	basic helix-loop-helix (bHLH) DNA-binding superfamily protein
AT5G51105.1	0	0	99	51	0.865377	9.21213	3.1278e-12	Protein of unknown function (DUF1278)
AT5G51770.1	166	107	431	348	4.17114	1.32413	3.74532e-05	Protein kinase superfamily protein
AT5G51830.1	656	633	1897	2822	6.47073	1.60059	5.84844e-13	pfkB-like carbohydrate kinase family protein
AT5G51850.1	4	5	48	38	0.561013	3.0114	4.27652e-06	unknown protein
AT5G52050.1	6	3	968	1142	4.44274	7.59863	2.62658e-98	MATE efflux family protein
AT5G52390.1	4	2	59	46	0.576584	3.88132	1.13589e-07	PAR1 protein
AT5G52450.1	128	111	300	349	3.94823	1.20043	5.53193e-05	MATE efflux family protein
AT5G52570.1	6	8	266	125	2.2632	4.63193	5.9855e-12	beta-carotene hydroxylase 2
AT5G52570.2	3	5	238	114	2.07778	5.26774	2.55748e-13	beta-carotene hydroxylase 2
AT5G52810.1	109	115	403	706	4.15584	2.01618	5.4556e-16	NAD(P)-binding Rossmann-fold superfamily protein
AT5G53420.1	200	170	1206	664	4.98195	2.18397	9.52587e-09	CCT motif family protein
AT5G53420.2	179	144	1175	610	4.85166	2.32104	4.61385e-09	CCT motif family protein
AT5G53420.3	133	99	701	420	4.29279	2.11367	2.88479e-08	CCT motif family protein
AT5G53870.1	0	0	11	19	-0.942484	6.78356	1.94083e-05	early nodulin-like protein 1
AT5G53970.1	116	102	398	477	4.14695	1.76052	6.54933e-11	Tyrosine transaminase family protein
AT5G54165.1	27	30	316	158	2.86636	2.89619	7.38898e-07	unknown protein
AT5G54240.1	41	26	221	172	2.75093	2.36042	6.88736e-09	Protein of unknown function (DUF1223)
AT5G54630.1	0	0	12	18	-0.971809	6.79175	1.6146e-05	zinc finger protein-related
AT5G54820.1	0	0	44	16	-0.266245	7.91809	4.27513e-06	F-box/RNI-like superfamily protein
AT5G55620.1	0	0	51	73	0.592731	8.83106	2.20916e-16	unknown protein
AT5G57040.1	125	119	489	497	4.31469	1.78592	3.43636e-12	Lactoylglutathione lyase / glyoxalase I family protein
AT5G57123.1	11	10	210	179	2.26454	3.98997	2.35013e-17	unknown protein
AT5G57220.1	85	79	191	311	3.47599	1.33527	1.18747e-05	cytochrome P450, family 81, subfamily F, polypeptide 2
AT5G57340.1	71	58	259	246	3.70933	1.74965	1.20049e-08	unknown protein
AT5G57340.2	56	49	242	202	3.51078	1.87332	3.64511e-07	unknown protein
AT5G57350.1	974	736	2657	2094	6.8341	1.28811	5.37796e-06	H(+)-ATPase 3
AT5G57350.2	970	736	2651	2083	6.8288	1.28649	5.98906e-06	H(+)-ATPase 3
AT5G57560.1	17	21	203	183	2.42704	3.11685	4.28666e-12	Xyloglucan endotransglucosylase/hydrolase family protein
AT5G57660.1	253	192	767	780	4.91294	1.57884	7.78875e-10	CONSTANS-like 5
AT5G57710.1	445	379	792	1690	5.77644	1.28472	4.67131e-08	Double Clp-N motif-containing P-loop nucleoside triphosphate hydrolases superfamily protein
AT5G57800.1	268	242	1122	2034	5.58106	2.33837	8.69973e-28	Fatty acid hydroxylase superfamily
AT5G57920.1	22	15	137	91	1.94355	2.44062	1.98307e-06	early nodulin-like protein 10
AT5G58610.1	13	13	67	72	1.10283	2.16996	4.60275e-06	PHD finger transcription factor, putative
AT5G58810.1	3	1	578	1303	4.21379	8.4868	2.46019e-69	pseudogene
AT5G58820.1	24	10	584	2371	4.87886	6.07807	3.58983e-32	Subtilisin-like serine endopeptidase family protein
AT5G58830.1	12	7	349	1085	3.90199	5.88139	7.54808e-35	Subtilisin-like serine endopeptidase family protein
AT5G58840.1	13	9	8907	21182	8.15815	10.0847	5.30072e-128	Subtilase family protein
AT5G58980.1	205	153	912	529	4.82481	1.85457	2.58481e-07	Neutral/alkaline non-lysosomal ceramidase
AT5G59030.1	45	40	216	174	2.9217	1.99413	1.13305e-06	copper transporter 1
AT5G59080.1	21	13	86	132	2.43566	2.4103	2.43412e-08	unknown protein
AT5G59090.1	2227	1527	5045	5842	8.04507	1.30946	1.91115e-09	subtilase 4.12
AT5G59090.2	2188	1489	4920	5704	8.01182	1.30426	2.47377e-09	subtilase 4.12
AT5G59090.3	2200	1510	5005	5790	8.031	1.31429	1.61167e-09	subtilase 4.12
AT5G59120.1	53	39	171	315	3.1703	2.11475	1.21762e-10	subtilase 4.13
AT5G59540.1	381	406	1263	1064	5.67602	1.35415	7.20311e-07	2-oxoglutarate (2OG) and Fe(II)-dependent oxygenase superfamily protein
AT5G59540.2	376	394	1233	1039	5.64275	1.3518	8.21004e-07	2-oxoglutarate (2OG) and Fe(II)-dependent oxygenase superfamily protein
AT5G59780.1	674	534	2130	2147	6.77295	1.6072	5.78664e-06	myb domain protein 59
AT5G59780.2	652	519	2047	2049	6.70852	1.59029	8.13463e-06	myb domain protein 59
AT5G59780.3	641	506	1972	1992	6.67229	1.57216	7.72669e-06	myb domain protein 59
AT5G60210.1	298	210	2864	1384	5.98466	2.93315	1.11828e-13	ROP interactive partner 5
AT5G60210.2	282	196	2751	1330	5.92749	2.96353	6.35224e-14	ROP interactive partner 5
AT5G60250.1	3	5	71	63	0.931372	3.80756	2.42632e-07	zinc finger (C3HC4-type RING finger) family protein
AT5G60760.1	192	174	514	999	4.88116	1.74895	1.40835e-10	P-loop containing nucleoside triphosphate hydrolases superfamily protein
AT5G61270.1	4	3	60	52	0.742301	3.7425	2.59237e-09	phytochrome-interacting factor7
AT5G61270.2	4	3	59	47	0.688721	3.67175	2.4414e-08	phytochrome-interacting factor7
AT5G61560.1	15	10	245	161	2.38773	3.83839	2.21297e-13	U-box domain-containing protein kinase family protein
AT5G61560.2	15	10	245	161	2.38773	3.83839	2.21297e-13	U-box domain-containing protein kinase family protein
AT5G61890.1	0	0	23	15	-0.764992	7.19481	5.7261e-06	Integrase-type DNA-binding superfamily protein
AT5G62110.1	0	0	5213	5288	6.73419	15.2723	2.80294e-158	Homeodomain-like superfamily protein
AT5G62120.1	0	0	310	463	2.99564	11.4634	8.25072e-57	response regulator 23
AT5G62900.1	224	210	591	557	4.86784	1.18381	1.46593e-06	unknown protein
AT5G64000.1	47	32	141	137	2.64453	1.59563	2.85282e-05	Inositol monophosphatase family protein
AT5G64060.1	14	12	71	90	1.31465	2.36927	8.15034e-08	NAC domain containing protein 103
AT5G64110.1	24	23	672	2062	4.80211	5.50792	1.83257e-42	Peroxidase superfamily protein
AT5G64230.1	69	71	932	1021	4.60783	3.5635	9.24856e-45	unknown protein
AT5G64240.1	567	438	1342	1421	6.07118	1.23628	6.31279e-08	metacaspase 3
AT5G64240.2	576	444	1374	1444	6.0919	1.24435	6.13034e-08	metacaspase 3
AT5G64250.1	1880	1467	5673	4542	7.81867	1.42104	1.88689e-07	Aldolase-type TIM barrel family protein
AT5G64250.2	1937	1495	5713	4658	7.84968	1.40512	1.81751e-07	Aldolase-type TIM barrel family protein
AT5G64410.1	192	175	439	568	4.6927	1.20272	2.22999e-05	oligopeptide transporter 4
AT5G64750.1	26	20	549	610	3.73077	4.41613	1.19568e-45	Integrase-type DNA-binding superfamily protein
AT5G64910.1	1	2	85	33	0.623144	5.05847	2.25399e-06	unknown protein
AT5G64910.2	1	2	84	26	0.544265	4.97545	2.37639e-05	unknown protein
AT5G65510.1	20	6	154	137	2.03601	3.28432	1.27072e-09	AINTEGUMENTA-like 7
AT5G65890.1	3	5	90	102	1.30818	4.30231	9.94421e-14	ACT domain repeat 1
AT5G65890.2	3	5	84	101	1.26297	4.24278	1.66758e-13	ACT domain repeat 1
AT5G65980.1	6	12	618	570	3.66945	5.80513	2.19911e-45	Auxin efflux carrier family protein
AT5G65990.1	62	57	165	267	3.18017	1.58141	7.64959e-06	Transmembrane amino acid transporter family protein
AT5G66170.1	445	350	3528	1961	6.60556	2.63863	3.12891e-08	sulfurtransferase 18
AT5G66170.2	444	349	3515	1955	6.60132	2.63722	3.07458e-08	sulfurtransferase 18
AT5G66170.3	473	378	3724	2081	6.68722	2.61996	3.69671e-08	sulfurtransferase 18
AT5G66780.1	3	4	200	63	1.68943	5.07341	2.56601e-08	unknown protein
AT5G67310.1	0	1	31	37	0.00408046	5.5468	2.50162e-09	cytochrome P450, family 81, subfamily G, polypeptide 1
AT5G67385.1	25	20	310	203	2.94138	3.33071	2.44489e-13	Phototropic-responsive NPH3 family protein
AT5G67480.1	291	275	1456	1796	5.69984	2.2735	1.47327e-33	BTB and TAZ domain protein 4
AT5G67480.2	279	263	1371	1667	5.61178	2.23951	1.79819e-32	BTB and TAZ domain protein 4
AT5G67520.1	27	24	301	358	3.23129	3.44381	4.61117e-15	adenosine-5'-phosphosulfate (APS) kinase 4
AT5G67600.1	454	432	2112	1607	6.12322	1.87678	4.66085e-12	unknown protein

## Sheet: Down regulated genes
reference_id	Col-0_ms_rep1	Col-0_ms_rep2	ANAC032vp16x2-OX_ms_rep1	ANAC032vp16x2-OX_ms_rep2	logconc	logfc	adj_pvalue	annotation
AT1G01610.1	1034	1109	513	773	6.3695	-1.0139	2.3893e-05	glycerol-3-phosphate acyltransferase 4
AT1G02310.1	98	71	18	30	2.77791	-2.07149	8.35743e-09	Glycosyl hydrolase superfamily protein
AT1G04220.1	772	717	331	507	5.91329	-1.1008	3.59724e-08	3-ketoacyl-CoA synthase 2
AT1G05000.1	845	859	256	525	5.94052	-1.43195	4.96784e-08	Phosphotyrosine protein phosphatases superfamily protein
AT1G05000.2	834	851	256	512	5.91809	-1.43748	3.25516e-08	Phosphotyrosine protein phosphatases superfamily protein
AT1G05340.1	264	218	98	95	4.57944	-1.54431	8.90834e-07	unknown protein
AT1G05650.1	377	286	40	136	4.75062	-2.23805	8.18301e-11	Pectin lyase-like superfamily protein
AT1G05660.1	552	306	69	173	5.01974	-2.11644	1.38425e-12	Pectin lyase-like superfamily protein
AT1G06000.1	1618	1377	484	756	6.71967	-1.54267	2.3235e-14	UDP-Glycosyltransferase superfamily protein
AT1G06680.2	276	254	108	203	4.52768	-1.05641	8.80198e-05	photosystem II subunit P-1
AT1G08650.2	606	504	252	411	5.57587	-1.0161	1.90599e-06	phosphoenolpyruvate carboxylase kinase 1
AT1G10370.1	265	224	75	103	4.44582	-1.71368	4.43334e-10	Glutathione S-transferase family protein
AT1G12090.1	2151	1771	913	1100	7.11709	-1.20218	3.96493e-06	extensin-like protein
AT1G12240.1	1691	1160	712	893	6.87179	-1.06579	1.63742e-06	Glycosyl hydrolases family 32 protein
AT1G12740.1	1272	1255	325	946	6.77168	-1.33474	5.55491e-05	cytochrome P450, family 87, subfamily A, polypeptide 2
AT1G12740.2	1258	1240	322	936	6.75435	-1.33271	5.65756e-05	cytochrome P450, family 87, subfamily A, polypeptide 2
AT1G13250.1	186	167	46	120	3.69223	-1.39959	9.41915e-05	galacturonosyltransferase-like 3
AT1G14120.1	1984	2126	497	1274	7.22596	-1.55025	1.24356e-06	2-oxoglutarate (2OG) and Fe(II)-dependent oxygenase superfamily protein
AT1G14130.1	471	503	219	353	5.34425	-1.04931	1.33891e-06	2-oxoglutarate (2OG) and Fe(II)-dependent oxygenase superfamily protein
AT1G14160.1	234	256	38	161	4.22635	-1.66306	5.37654e-05	Uncharacterised protein family (UPF0497)
AT1G14185.1	248	215	33	152	4.42291	-1.68111	6.86221e-05	Glucose-methanol-choline (GMC) oxidoreductase family protein
AT1G15100.1	1310	1288	567	920	6.68575	-1.08621	1.25729e-07	RING-H2 finger A2A
AT1G17147.1	142	148	29	85	3.92842	-1.65997	2.62397e-07	VQ motif-containing protein
AT1G17190.1	1565	1289	383	1089	6.92248	-1.28843	8.26825e-05	glutathione S-transferase tau 26
AT1G18870.1	617	408	54	132	5.10429	-2.75407	3.73498e-20	isochorismate synthase 2
AT1G18870.2	572	383	52	130	5.01398	-2.68552	7.71974e-19	isochorismate synthase 2
AT1G20340.1	177	158	55	105	3.98249	-1.35128	9.57689e-05	Cupredoxin superfamily protein
AT1G20850.1	2933	1900	420	1588	7.64309	-1.61717	4.05539e-05	xylem cysteine peptidase 2
AT1G22550.1	735	716	228	545	5.80275	-1.22728	1.26509e-06	Major facilitator superfamily protein
AT1G26390.1	69	49	16	12	2.06395	-2.28482	1.04752e-05	FAD-binding Berberine family protein
AT1G26700.1	100	71	11	38	2.79265	-2.09364	1.38665e-07	Seven transmembrane MLO family protein
AT1G28130.1	1201	1126	343	825	6.6051	-1.31505	7.25088e-07	Auxin-responsive GH3 family protein
AT1G28130.2	943	901	300	657	6.26461	-1.25688	4.33991e-07	Auxin-responsive GH3 family protein
AT1G28470.1	204	187	56	122	3.86675	-1.4291	5.20222e-07	NAC domain containing protein 10
AT1G28480.1	42	36	6	18	1.98948	-1.97003	2.83156e-05	Thioredoxin superfamily protein
AT1G30530.1	126	109	38	58	3.33141	-1.55506	5.89755e-05	UDP-glucosyl transferase 78D1
AT1G31330.1	249	233	100	128	4.21981	-1.33389	5.41372e-06	photosystem I subunit F
AT1G31710.1	1712	1508	620	1224	7.0388	-1.103	6.23399e-05	Copper amine oxidase family protein
AT1G32100.1	1366	888	499	799	6.55389	-1.05779	3.45406e-06	pinoresinol reductase 1
AT1G34040.1	377	463	94	299	4.91732	-1.4489	3.57201e-05	Pyridoxal phosphate (PLP)-dependent transferases superfamily protein
AT1G35250.1	346	391	94	237	4.50334	-1.48007	1.47189e-06	Thioesterase superfamily protein
AT1G35260.1	638	544	180	393	5.64167	-1.34614	1.37494e-08	MLP-like protein 165
AT1G44575.1	85	74	6	22	2.4456	-2.78405	9.26263e-12	Chlorophyll A-B binding family protein
AT1G44575.2	82	70	6	22	2.40286	-2.71912	4.7649e-11	Chlorophyll A-B binding family protein
AT1G49430.1	769	728	244	438	5.81782	-1.42401	1.07757e-06	long-chain acyl-CoA synthetase 2
AT1G49450.1	208	209	18	73	3.76921	-2.53067	6.65358e-11	Transducin/WD40 repeat-like superfamily protein
AT1G53635.1	47	56	7	24	1.85557	-2.02864	1.49133e-05	unknown protein
AT1G55230.1	36	17	1	1	1.37206	-4.78498	5.43119e-06	Family of unknown function (DUF716)
AT1G55320.1	721	547	253	478	5.77859	-1.07833	1.51215e-06	acyl-activating enzyme 18
AT1G55320.2	712	541	253	471	5.76052	-1.07357	1.41352e-06	acyl-activating enzyme 18
AT1G55990.1	625	632	251	351	5.73044	-1.32783	2.19219e-11	glycine-rich protein
AT1G60270.1	212	175	31	87	3.98323	-2.01708	4.57749e-10	beta glucosidase 6
AT1G61480.1	96	70	20	41	2.56892	-1.71456	5.16637e-06	S-locus lectin protein kinase family protein
AT1G62975.1	784	703	53	234	5.70007	-2.73611	1.14643e-12	basic helix-loop-helix (bHLH) DNA-binding superfamily protein
AT1G64000.1	84	77	26	33	2.60304	-1.69958	1.84684e-05	WRKY DNA-binding protein 56
AT1G64390.1	8229	7457	1476	3874	8.85234	-1.88404	1.60869e-07	glycosyl hydrolase 9C2
AT1G64590.1	958	800	55	314	6.21147	-2.63687	3.80237e-08	NAD(P)-binding Rossmann-fold superfamily protein
AT1G64780.1	1627	1665	402	831	6.80424	-1.72625	2.53024e-11	ammonium transporter 1;2
AT1G65060.1	762	520	106	117	5.44226	-2.75198	2.26774e-30	4-coumarate:CoA ligase 3
AT1G65060.2	750	522	104	115	5.43159	-2.7681	1.54433e-31	4-coumarate:CoA ligase 3
AT1G65310.1	516	395	191	320	5.292	-1.106	1.86146e-05	xyloglucan endotransglucosylase/hydrolase 17
AT1G65690.1	700	715	174	476	5.67996	-1.45649	7.52198e-07	Late embryogenesis abundant (LEA) hydroxyproline-rich glycoprotein family
AT1G66725.1	519	463	170	276	5.3494	-1.41226	1.15565e-11	MIR163; miRNA
AT1G67030.1	1071	1027	421	747	6.44099	-1.1343	3.22071e-07	zinc finger protein 6
AT1G67920.1	91	121	18	52	2.98907	-1.91527	1.21195e-06	unknown protein
AT1G68050.1	285	303	97	199	4.43153	-1.2923	9.47307e-06	flavin-binding, kelch repeat, f box 1
AT1G68620.1	246	178	48	119	4.67197	-1.64159	7.89831e-07	alpha/beta-Hydrolases superfamily protein
AT1G70170.1	214	197	60	121	4.05551	-1.47003	2.42015e-08	matrix metalloproteinase
AT1G70210.1	306	247	101	191	4.49296	-1.20298	2.46328e-06	CYCLIN D1;1
AT1G70690.1	253	218	66	185	4.42764	-1.22587	9.09912e-05	Receptor-like protein kinase-related family protein
AT1G72180.1	663	543	167	424	5.49954	-1.34421	3.2967e-07	Leucine-rich receptor-like protein kinase family protein
AT1G72230.1	414	411	119	248	4.83044	-1.47205	9.73093e-07	Cupredoxin superfamily protein
AT1G72500.1	1036	951	378	705	6.26913	-1.16773	6.45472e-08	unknown protein
AT1G72510.1	2135	2259	770	1487	7.50005	-1.2659	1.03176e-07	Protein of unknown function (DUF1677)
AT1G72510.2	1778	1937	672	1281	7.26737	-1.23204	2.09814e-07	Protein of unknown function (DUF1677)
AT1G72700.1	2757	2455	793	1964	7.75177	-1.24278	8.69411e-06	ATPase E1-E2 type family protein / haloacid dehalogenase-like hydrolase family protein
AT1G73410.1	98	105	38	55	3.06831	-1.39266	4.48808e-05	myb domain protein 54
AT1G74460.1	1416	1556	409	685	6.74365	-1.7318	2.36389e-11	GDSL-like Lipase/Acylhydrolase superfamily protein
AT1G74470.1	555	414	157	327	5.57695	-1.29503	8.52028e-05	Pyridine nucleotide-disulphide oxidoreductase family protein
AT1G75280.1	2078	1741	738	1191	7.2331	-1.25928	3.55728e-09	NmrA-like negative transcriptional regulator family protein
AT1G76680.1	9328	8047	1963	4323	9.38913	-1.77797	6.23712e-11	12-oxophytodienoate reductase 1
AT1G76680.2	9062	7816	1907	4197	9.34706	-1.77839	5.50621e-11	12-oxophytodienoate reductase 1
AT1G76690.1	2863	2570	1083	1671	7.72089	-1.25264	1.39666e-07	12-oxophytodienoate reductase 2
AT1G76790.1	4807	4523	1466	3266	8.41215	-1.29564	2.60635e-06	O-methyltransferase family protein
AT1G77520.1	1012	1014	73	246	5.98088	-3.01275	5.32908e-20	O-methyltransferase family protein
AT1G77530.1	942	926	115	359	5.92704	-2.32128	1.73044e-13	O-methyltransferase family protein
AT1G78440.1	29	31	0	8	0.995355	-3.16924	1.78226e-06	Arabidopsis thaliana gibberellin 2-oxidase 1
AT1G78990.1	427	370	32	132	4.93757	-2.62163	1.26879e-14	HXXXD-type acyl-transferase family protein
AT1G80340.1	174	171	15	53	3.43772	-2.65272	1.77225e-14	gibberellin 3-oxidase 2
AT2G01520.1	18488	21799	1169	6890	10.5452	-2.73564	3.5576e-07	MLP-like protein 328
AT2G02130.1	4207	4594	1528	2266	8.32735	-1.49093	4.94085e-12	low-molecular-weight cysteine-rich 68
AT2G02300.1	39	37	0	17	1.84445	-2.47651	3.306e-05	phloem protein 2-B5
AT2G02310.1	29	30	0	7	1.26647	-3.31989	1.87723e-07	phloem protein 2-B6
AT2G02820.1	390	293	153	233	4.7923	-1.0846	2.59417e-05	myb domain protein 88
AT2G02820.2	587	471	254	377	5.44139	-1.00772	2.92843e-05	myb domain protein 88
AT2G03090.1	3750	4062	769	1760	7.7286	-1.95249	9.30085e-09	expansin A15
AT2G03200.1	527	488	217	364	5.36035	-1.08547	3.94081e-05	Eukaryotic aspartyl protease family protein
AT2G12462.1	393	466	171	238	4.5925	-1.34232	1.76626e-07	unknown protein
AT2G15220.1	370	402	91	261	5.13243	-1.46786	1.3979e-06	Plant basic secretory protein (BSP) family protein
AT2G15480.1	963	900	352	722	6.27674	-1.09777	3.56742e-06	UDP-glucosyl transferase 73B5
AT2G15970.1	4052	3667	953	2886	8.23092	-1.35353	6.74965e-05	cold regulated 413 plasma membrane 1
AT2G16005.1	4101	4033	623	1527	8.08451	-2.24764	6.8682e-10	MD-2-related lipid recognition domain-containing protein
AT2G16760.1	258	251	130	154	4.27168	-1.09085	2.37634e-05	Calcium-dependent phosphotriesterase superfamily protein
AT2G16890.1	214	222	71	124	3.59369	-1.44532	3.19747e-06	UDP-Glycosyltransferase superfamily protein
AT2G16890.2	306	330	107	193	4.17118	-1.37554	2.02304e-06	UDP-Glycosyltransferase superfamily protein
AT2G19150.1	44	64	7	20	2.14853	-2.29494	3.20209e-06	Pectin lyase-like superfamily protein
AT2G20340.1	173	119	16	67	3.32842	-2.13362	1.13358e-07	Pyridoxal phosphate (PLP)-dependent transferases superfamily protein
AT2G20750.1	481	331	193	261	5.06444	-1.0851	4.46646e-05	expansin B1
AT2G21100.1	236	288	108	127	4.13317	-1.41302	7.10962e-05	Disease resistance-responsive (dirigent-like protein) family protein
AT2G22170.1	3921	3512	1741	2659	8.0951	-1.02774	5.2708e-06	Lipase/lipooxygenase, PLAT/LH2 family protein
AT2G22510.1	1041	1037	459	560	6.42179	-1.27862	2.60689e-07	hydroxyproline-rich glycoprotein family protein
AT2G22590.1	298	218	1	23	4.17113	-4.71719	1.99675e-32	UDP-Glycosyltransferase superfamily protein
AT2G22920.1	579	549	228	410	5.42599	-1.10923	1.19254e-07	serine carboxypeptidase-like 12
AT2G22920.2	600	560	232	418	5.46215	-1.12232	7.27942e-08	serine carboxypeptidase-like 12
AT2G22920.3	434	397	185	270	4.97946	-1.13406	3.05923e-08	serine carboxypeptidase-like 12
AT2G23540.1	2311	2128	838	1190	7.4839	-1.39419	1.5959e-07	GDSL-like Lipase/Acylhydrolase superfamily protein
AT2G23610.1	563	580	213	467	5.57591	-1.061	2.79807e-05	methyl esterase 3
AT2G23910.1	1447	1203	288	454	6.63022	-2.10601	1.29434e-23	NAD(P)-binding Rossmann-fold superfamily protein
AT2G24210.1	33	16	2	3	0.861811	-3.46907	2.14506e-06	terpene synthase 10
AT2G24762.1	1217	1178	491	742	6.51511	-1.2305	2.00055e-09	glutamine dumper 4
AT2G29420.1	2279	2015	747	1559	7.53583	-1.20182	3.52802e-07	glutathione S-transferase tau 7
AT2G31860.1	51	23	5	13	1.4318	-2.28473	7.09362e-05	pseudogene
AT2G32510.1	139	122	47	84	3.31653	-1.27006	5.59484e-05	mitogen-activated protein kinase kinase kinase 17
AT2G32990.1	1209	1143	253	510	6.29405	-1.92577	4.34818e-13	glycosyl hydrolase 9B8
AT2G33205.1	266	257	59	110	4.03477	-1.91215	3.43932e-14	Serinc-domain containing serine and sphingolipid biosynthesis protein
AT2G33710.1	247	206	59	156	4.18297	-1.38582	1.46238e-05	Integrase-type DNA-binding superfamily protein
AT2G33790.1	2595	1957	583	841	7.4075	-1.93307	1.34193e-18	arabinogalactan protein 30
AT2G34490.1	282	306	41	141	4.24959	-2.0367	9.3661e-08	cytochrome P450, family 710, subfamily A, polypeptide 2
AT2G35000.1	444	427	123	335	5.06935	-1.25602	7.52433e-05	RING/U-box superfamily protein
AT2G35370.1	38	58	7	18	2.0848	-2.23045	6.94307e-06	glycine decarboxylase complex H
AT2G35380.1	929	888	377	475	6.06763	-1.34511	1.65386e-08	Peroxidase superfamily protein
AT2G35380.2	898	852	355	451	6.0109	-1.37155	1.47341e-08	Peroxidase superfamily protein
AT2G35770.1	240	236	65	140	4.15982	-1.5179	1.50233e-05	serine carboxypeptidase-like 28
AT2G35980.1	168	143	29	63	4.13979	-2.046	1.84107e-07	Late embryogenesis abundant (LEA) hydroxyproline-rich glycoprotein family
AT2G36090.1	282	345	69	200	4.30559	-1.56309	3.79274e-05	F-box family protein
AT2G36870.1	278	325	25	128	4.16808	-2.35374	5.95279e-08	xyloglucan endotransglucosylase/hydrolase 32
AT2G36870.2	153	180	15	75	3.36022	-2.24609	3.78566e-07	xyloglucan endotransglucosylase/hydrolase 32
AT2G37040.1	12981	9281	4204	8007	9.79083	-1.15302	1.92523e-06	PHE ammonia lyase 1
AT2G37360.1	799	772	254	627	5.87226	-1.15825	8.96001e-05	ABC-2 type transporter family protein
AT2G39040.1	254	166	37	129	4.10567	-1.66166	2.11069e-05	Peroxidase superfamily protein
AT2G39050.1	516	447	187	301	5.43905	-1.25297	1.59394e-08	hydroxyproline-rich glycoprotein family protein
AT2G39200.1	474	439	161	283	5.21755	-1.32187	1.53452e-10	Seven transmembrane MLO family protein
AT2G39380.1	490	463	128	382	5.20945	-1.23891	9.62998e-05	exocyst subunit exo70 family protein H2
AT2G39530.1	366	296	76	182	4.54904	-1.66469	5.38069e-07	Uncharacterised protein family (UPF0497)
AT2G40460.1	484	359	148	208	5.16674	-1.49652	1.18702e-08	Major facilitator superfamily protein
AT2G40480.1	1021	858	211	585	5.96641	-1.56734	9.76182e-08	Plant protein of unknown function (DUF827)
AT2G41810.1	237	164	22	33	3.88755	-3.11413	1.84062e-22	Protein of unknown function, DUF642
AT2G42060.1	273	251	40	175	4.4302	-1.64326	3.51161e-05	Cysteine/Histidine-rich C1 domain family protein
AT2G43390.1	96	92	34	27	2.67871	-1.84951	9.65327e-07	unknown protein
AT2G43670.1	154	167	78	72	3.60976	-1.33102	3.83602e-05	Carbohydrate-binding X8 domain superfamily protein
AT2G43880.1	179	143	78	98	3.76393	-1.11927	6.6342e-05	Pectin lyase-like superfamily protein
AT2G43890.1	89	44	8	13	2.32165	-2.89343	7.6592e-10	Pectin lyase-like superfamily protein
AT2G43910.3	2855	2700	670	2142	7.72957	-1.33468	7.732e-05	HARMLESS TO OZONE LAYER 1
AT2G44670.1	1035	1132	421	684	6.17703	-1.25794	8.75117e-07	Protein of unknown function (DUF581)
AT2G44940.1	802	705	123	358	5.65271	-1.97728	1.74183e-12	Integrase-type DNA-binding superfamily protein
AT2G46430.1	333	336	130	274	4.83308	-1.03003	4.46278e-05	cyclic nucleotide gated channel 3
AT2G46430.2	345	349	130	283	4.87456	-1.05471	4.03216e-05	cyclic nucleotide gated channel 3
AT2G46535.1	558	554	253	422	5.27856	-1.00205	8.58291e-07	unknown protein
AT2G47200.1	269	295	137	166	4.45665	-1.15164	2.55035e-05	unknown protein
AT2G47360.1	259	208	89	180	4.3573	-1.08193	3.23413e-05	unknown protein
AT2G47460.1	570	440	130	209	5.23098	-1.84194	3.11992e-12	myb domain protein 12
AT2G48130.1	1062	1189	374	577	6.40775	-1.52411	1.59875e-12	Bifunctional inhibitor/lipid-transfer protein/seed storage 2S albumin superfamily protein
AT2G48140.1	980	926	501	487	6.27574	-1.17167	4.78226e-07	Bifunctional inhibitor/lipid-transfer protein/seed storage 2S albumin superfamily protein
AT2G48140.2	915	885	482	452	6.19454	-1.16743	1.002e-06	Bifunctional inhibitor/lipid-transfer protein/seed storage 2S albumin superfamily protein
AT3G05880.1	4572	4528	1336	2900	8.48268	-1.41862	5.73916e-09	Low temperature and salt responsive protein family
AT3G06390.1	792	801	333	621	6.11063	-1.03553	2.61841e-06	Uncharacterised protein family (UPF0497)
AT3G09270.1	3539	3855	684	2511	8.14994	-1.58272	3.42253e-05	glutathione S-transferase TAU 8
AT3G11430.1	333	286	126	227	4.7065	-1.09091	5.10291e-06	glycerol-3-phosphate acyltransferase 5
AT3G14810.1	160	98	21	64	3.36669	-1.89905	2.74782e-06	mechanosensitive channel of small conductance-like 5
AT3G14810.2	153	106	24	63	3.40488	-1.86372	4.75344e-07	mechanosensitive channel of small conductance-like 5
AT3G16390.1	2869	3100	488	1944	7.83751	-1.67387	3.96635e-05	nitrile specifier protein 3
AT3G16400.1	27003	29696	4193	16731	11.0593	-1.81945	1.31388e-05	nitrile specifier protein 1
AT3G16400.2	26895	29625	4192	16672	11.0542	-1.81882	1.26326e-05	nitrile specifier protein 1
AT3G16410.1	13884	14956	2794	9087	10.0837	-1.64116	5.51467e-06	nitrile specifier protein 4
AT3G16920.1	662	478	150	413	5.68239	-1.33627	9.48849e-06	chitinase-like protein 2
AT3G19370.1	1948	1629	756	1409	7.1852	-1.0142	4.55802e-06	Plant protein of unknown function (DUF869)
AT3G19370.2	1924	1618	756	1394	7.17015	-1.0091	4.31028e-06	Plant protein of unknown function (DUF869)
AT3G19370.3	1938	1624	760	1402	7.17888	-1.0091	4.36295e-06	Plant protein of unknown function (DUF869)
AT3G21560.1	1659	1542	176	421	6.68965	-2.73921	2.38321e-23	UDP-Glycosyltransferase superfamily protein
AT3G22830.1	77	86	10	33	2.29915	-2.23342	2.92097e-06	heat shock transcription factor A6B
AT3G22840.1	567	518	163	106	4.96289	-2.19933	4.70099e-13	Chlorophyll A-B binding family protein
AT3G23530.1	2521	1717	643	1504	7.48556	-1.2865	3.52789e-06	Cyclopropane-fatty-acyl-phospholipid synthase
AT3G23730.1	319	172	88	66	4.23113	-1.85221	3.2797e-06	xyloglucan endotransglucosylase/hydrolase 16
AT3G23810.1	8242	7333	2090	3807	9.03644	-1.69277	2.19022e-07	S-adenosyl-l-homocysteine (SAH) hydrolase 2
AT3G24290.1	49	47	3	17	1.7275	-2.5625	9.36637e-06	ammonium transporter 1;5
AT3G24300.1	2053	2131	79	742	7.12157	-2.78065	2.44626e-05	ammonium transporter 1;3
AT3G25190.1	2017	1816	219	993	7.03316	-2.03976	1.12124e-06	Vacuolar iron transporter (VIT) family protein
AT3G25810.1	550	501	48	270	5.40051	-2.10873	1.95604e-06	Terpenoid cyclases/Protein prenyltransferases superfamily protein
AT3G25820.1	14211	11999	1121	6326	10.0287	-2.21074	6.13851e-06	terpene synthase-like sequence-1,8-cineole
AT3G25820.2	8118	6167	578	3681	9.22601	-2.14403	4.83828e-05	terpene synthase-like sequence-1,8-cineole
AT3G25830.1	14195	11992	1121	6321	10.0275	-2.21041	6.09554e-06	terpene synthase-like sequence-1,8-cineole
AT3G26330.1	705	662	188	505	5.62385	-1.30972	2.21702e-05	cytochrome P450, family 71, subfamily B, polypeptide 37
AT3G26450.1	1422	1344	327	660	6.69309	-1.78982	3.74901e-10	Polyketide cyclase/dehydrase and lipid transport superfamily protein
AT3G26460.1	1215	1151	298	505	6.36915	-1.84267	2.23607e-13	Polyketide cyclase/dehydrase and lipid transport superfamily protein
AT3G27170.1	947	961	284	708	6.19007	-1.2709	5.65112e-06	chloride channel B
AT3G28899.1	81	59	0	1	0.82973	-7.04217	8.28988e-21	unknown protein
AT3G29630.1	304	311	48	148	4.32684	-1.97912	2.9682e-10	UDP-Glycosyltransferase superfamily protein
AT3G31425.1	62	61	13	23	1.94764	-2.03962	4.77522e-06	pseudogene
AT3G32030.1	117	123	29	63	3.03557	-1.67687	2.56686e-06	Terpenoid cyclases/Protein prenyltransferases superfamily protein
AT3G44940.1	409	392	176	259	4.74414	-1.14844	5.29737e-08	Protein of unknown function (DUF1635)
AT3G45070.1	715	698	183	384	5.85149	-1.6214	1.45655e-11	P-loop containing nucleoside triphosphate hydrolases superfamily protein
AT3G45080.1	177	173	55	91	3.87	-1.5364	3.1854e-07	P-loop containing nucleoside triphosphate hydrolases superfamily protein
AT3G45680.1	292	189	87	128	4.37373	-1.41296	2.89952e-05	Major facilitator superfamily protein
AT3G46700.1	1621	1594	546	1220	7.02722	-1.18123	1.95687e-05	UDP-Glycosyltransferase superfamily protein
AT3G46900.1	290	484	59	226	4.88564	-1.82267	1.65442e-05	copper transporter 2
AT3G47420.1	991	1044	149	409	6.05034	-2.20368	7.57067e-11	phosphate starvation-induced gene 3
AT3G48610.1	275	214	129	134	4.05352	-1.12342	4.17855e-05	non-specific phospholipase C6
AT3G49330.1	111	127	32	70	3.26367	-1.52169	3.11568e-05	Plant invertase/pectin methylesterase inhibitor superfamily protein
AT3G49580.1	215	227	70	38	3.88763	-2.22178	2.42232e-09	response to low sulfur 1
AT3G49580.2	176	164	56	33	3.53615	-2.13018	3.38861e-09	response to low sulfur 1
AT3G49760.1	81	87	10	33	2.54505	-2.26473	1.52962e-08	basic leucine-zipper 5
AT3G49845.1	287	217	71	172	4.24121	-1.35516	6.95502e-05	unknown protein
AT3G51240.1	3025	2438	728	982	7.59656	-1.92775	6.63164e-20	flavanone 3-hydroxylase
AT3G51240.2	2919	2362	708	943	7.54638	-1.9283	5.33785e-20	flavanone 3-hydroxylase
AT3G52370.1	813	731	286	643	5.88568	-1.04342	6.06421e-05	FASCICLIN-like arabinogalactan protein 15 precursor
AT3G52900.1	354	318	158	232	4.71631	-1.04964	8.57331e-07	Family of unknown function (DUF662)
AT3G53510.1	682	613	244	479	5.71739	-1.13683	1.40494e-05	ABC-2 type transporter family protein
AT3G53980.1	3870	3007	727	1482	8.06149	-1.93476	3.59083e-17	Bifunctional inhibitor/lipid-transfer protein/seed storage 2S albumin superfamily protein
AT3G53980.2	3449	2677	628	1318	7.89787	-1.95366	8.45362e-17	Bifunctional inhibitor/lipid-transfer protein/seed storage 2S albumin superfamily protein
AT3G55120.1	1312	1097	109	380	6.49455	-2.64695	2.00299e-14	Chalcone-flavanone isomerase family protein
AT3G56200.1	563	610	210	428	5.50888	-1.1848	8.67005e-07	Transmembrane amino acid transporter family protein
AT3G56940.1	374	314	88	239	4.97031	-1.39138	4.96492e-06	dicarboxylate diiron protein, putative (Crd1)
AT3G56940.2	351	300	86	229	4.88964	-1.36382	5.58161e-06	dicarboxylate diiron protein, putative (Crd1)
AT3G57540.1	211	175	20	89	3.65922	-2.16399	1.42608e-07	Remorin family protein
AT3G60900.1	274	237	131	173	4.19982	-1.00335	5.59329e-05	FASCICLIN-like arabinogalactan-protein 10
AT3G62780.1	49	66	3	24	2.19149	-2.42858	2.1326e-05	Calcium-dependent lipid-binding (CaLB domain) family protein
AT4G01630.1	593	476	94	217	5.31602	-2.08204	4.3855e-14	expansin A17
AT4G02075.1	281	245	46	159	4.54692	-1.69166	1.87831e-07	RING/FYVE/PHD zinc finger superfamily protein
AT4G04745.1	356	465	50	198	4.59558	-2.10206	1.81878e-05	unknown protein
AT4G04840.1	549	405	28	107	5.47458	-3.1513	1.80157e-15	methionine sulfoxide reductase B6
AT4G05100.1	168	131	26	93	3.75761	-1.65439	4.85615e-05	myb domain protein 74
AT4G05200.1	619	576	123	414	5.60286	-1.50202	5.29106e-06	cysteine-rich RLK (RECEPTOR-like protein kinase) 25
AT4G10770.1	267	298	73	183	4.4181	-1.46351	4.18091e-06	oligopeptide transporter 7
AT4G11190.1	845	857	256	434	5.87956	-1.58852	1.97723e-11	Disease resistance-responsive (dirigent-like protein) family protein
AT4G11600.1	7407	7409	2794	5811	9.12048	-1.09581	2.22999e-05	glutathione peroxidase 6
AT4G12510.1	2957	2088	844	1432	7.6446	-1.42055	3.45382e-08	Bifunctional inhibitor/lipid-transfer protein/seed storage 2S albumin superfamily protein
AT4G12520.1	3638	2546	1036	1768	7.9442	-1.41364	3.61345e-08	Bifunctional inhibitor/lipid-transfer protein/seed storage 2S albumin superfamily protein
AT4G12545.1	4863	6346	1643	3794	8.92734	-1.37923	1.56172e-05	Bifunctional inhibitor/lipid-transfer protein/seed storage 2S albumin superfamily protein
AT4G13180.1	1898	1807	679	1379	7.26142	-1.15338	1.50872e-06	NAD(P)-binding Rossmann-fold superfamily protein
AT4G13290.1	627	582	212	359	5.6456	-1.36505	4.15502e-05	cytochrome P450, family 71, subfamily A, polypeptide 19
AT4G13440.1	45	35	1	15	1.53615	-2.60567	1.02764e-06	Calcium-binding EF-hand family protein
AT4G13510.1	2908	2799	649	2114	7.88933	-1.40165	6.84549e-05	ammonium transporter 1;1
AT4G14060.1	857	949	80	342	5.94329	-2.47493	1.23356e-08	Polyketide cyclase/dehydrase and lipid transport superfamily protein
AT4G14690.1	235	228	49	58	3.52491	-2.36005	3.42157e-08	Chlorophyll A-B binding family protein
AT4G15370.1	192	165	26	77	3.78672	-2.10432	2.00659e-08	baruol synthase 1
AT4G15480.1	695	482	60	111	5.26238	-3.05015	1.65087e-39	UDP-Glycosyltransferase superfamily protein
AT4G15500.1	471	457	139	293	5.17751	-1.40493	8.53325e-09	UDP-Glycosyltransferase superfamily protein
AT4G17480.1	80	82	23	38	2.44559	-1.67956	1.29515e-05	alpha/beta-Hydrolases superfamily protein
AT4G18630.1	498	520	126	325	4.82589	-1.50225	1.90582e-06	Protein of unknown function (DUF688)
AT4G20390.1	1305	1277	369	636	6.69904	-1.64862	8.35479e-12	Uncharacterised protein family (UPF0497)
AT4G20820.1	328	350	76	209	4.77404	-1.57685	5.54386e-08	FAD-binding Berberine family protein
AT4G21830.1	692	443	270	311	5.56956	-1.19337	1.61153e-07	methionine sulfoxide reductase B7
AT4G21830.2	587	389	231	267	5.3465	-1.20041	1.92155e-07	methionine sulfoxide reductase B7
AT4G21990.1	5447	4984	1937	2395	8.52341	-1.51544	2.08502e-14	APS reductase 3
AT4G21990.2	4837	4396	1676	2131	8.34299	-1.52881	6.70118e-15	APS reductase 3
AT4G22666.1	405	317	139	244	4.92473	-1.18968	2.27419e-07	Bifunctional inhibitor/lipid-transfer protein/seed storage 2S albumin superfamily protein
AT4G22666.2	377	302	133	231	4.83038	-1.17431	4.52551e-07	Bifunctional inhibitor/lipid-transfer protein/seed storage 2S albumin superfamily protein
AT4G23496.1	112	139	3	31	2.81945	-3.26723	1.7821e-05	SPIRAL1-like5
AT4G23670.1	17581	18475	3432	7000	10.3614	-2.10153	4.86065e-10	Polyketide cyclase/dehydrase and lipid transport superfamily protein
AT4G24140.1	727	667	308	439	5.66661	-1.16393	2.50347e-05	alpha/beta-Hydrolases superfamily protein
AT4G25250.1	448	314	74	95	4.65864	-2.41477	5.08593e-18	Plant invertase/pectin methylesterase inhibitor superfamily protein
AT4G25434.1	176	120	39	103	3.77698	-1.35658	7.35575e-05	nudix hydrolase homolog 10
AT4G25434.2	178	122	39	103	3.79892	-1.37643	6.7434e-05	nudix hydrolase homolog 10
AT4G25640.1	4290	3957	827	1761	8.34012	-1.98132	2.32399e-17	detoxifying efflux carrier 35
AT4G25640.2	3868	3491	678	1599	8.1802	-2.01139	2.06891e-15	detoxifying efflux carrier 35
AT4G27520.1	626	540	223	371	5.28493	-1.24916	3.89565e-08	early nodulin-like protein 2
AT4G27560.1	636	668	128	377	5.4317	-1.71025	1.9152e-07	UDP-Glycosyltransferase superfamily protein
AT4G27570.1	256	246	37	125	4.00873	-1.96807	4.03846e-07	UDP-Glycosyltransferase superfamily protein
AT4G28250.1	5358	5490	789	2731	8.28337	-1.98803	8.52927e-08	expansin B3
AT4G28250.2	5065	5187	750	2568	8.20082	-1.99065	6.25356e-08	expansin B3
AT4G28660.1	141	131	50	66	3.25262	-1.48544	4.49276e-06	photosystem II reaction center PSB28 protein
AT4G28660.2	131	123	49	66	3.19075	-1.40098	2.3865e-05	photosystem II reaction center PSB28 protein
AT4G28940.1	1360	1761	209	801	6.68947	-2.00886	2.10825e-06	Phosphorylase superfamily protein
AT4G29270.1	1177	1208	384	720	6.42375	-1.40993	1.29634e-08	HAD superfamily, subfamily IIIB acid phosphatase
AT4G29740.1	429	495	94	194	5.20052	-1.9859	1.94016e-15	cytokinin oxidase 4
AT4G29740.2	438	502	94	202	5.23802	-1.9748	6.60788e-15	cytokinin oxidase 4
AT4G29800.1	240	213	66	142	4.17249	-1.41578	1.8402e-07	PATATIN-like protein 8
AT4G29800.2	250	225	69	154	4.24186	-1.38852	4.97184e-07	PATATIN-like protein 8
AT4G29930.1	270	329	66	159	4.46675	-1.73102	3.6206e-09	basic helix-loop-helix (bHLH) DNA-binding superfamily protein
AT4G29930.2	238	282	55	145	4.26673	-1.70245	5.86951e-08	basic helix-loop-helix (bHLH) DNA-binding superfamily protein
AT4G29930.3	238	282	57	139	4.22751	-1.7238	6.65192e-09	basic helix-loop-helix (bHLH) DNA-binding superfamily protein
AT4G29930.4	257	317	63	156	4.42202	-1.71164	1.70775e-08	basic helix-loop-helix (bHLH) DNA-binding superfamily protein
AT4G30120.1	63	64	13	33	2.36243	-1.75252	2.27878e-05	heavy metal atpase 3
AT4G31320.1	329	307	123	200	4.6206	-1.25206	6.25356e-08	SAUR-like auxin-responsive protein family
AT4G31470.1	153	126	52	89	3.6332	-1.25493	2.52075e-05	CAP (Cysteine-rich secretory proteins, Antigen 5, and Pathogenesis-related 1 protein) superfamily protein
AT4G33610.1	1166	1121	479	704	6.62644	-1.22029	8.45821e-10	glycine-rich protein
AT4G34510.1	56	56	12	24	2.02075	-1.90777	4.94516e-06	3-ketoacyl-CoA synthase 17
AT4G34610.1	245	215	110	164	4.26932	-1.01193	2.22999e-05	BEL1-like homeodomain 6
AT4G34610.2	242	212	106	160	4.23563	-1.03657	1.69439e-05	BEL1-like homeodomain 6
AT4G35060.1	630	637	133	418	5.574	-1.54696	1.08781e-06	Heavy metal transport/detoxification superfamily protein
AT4G35160.1	1268	1267	220	701	6.33884	-1.81275	1.80877e-06	O-methyltransferase family protein
AT4G35420.1	240	253	63	105	4.20345	-1.83081	2.74552e-13	dihydroflavonol 4-reductase-like1
AT4G35560.1	636	502	173	417	5.56307	-1.25606	8.25033e-07	Transducin/WD40 repeat-like superfamily protein
AT4G35560.2	640	501	172	413	5.56123	-1.27132	5.44547e-07	Transducin/WD40 repeat-like superfamily protein
AT4G35985.1	172	160	41	98	3.54376	-1.55565	7.51097e-07	Senescence/dehydration-associated protein-related
AT4G36220.1	203	268	21	116	3.89007	-2.172	8.32256e-05	ferulic acid 5-hydroxylase 1
AT4G36610.1	533	554	210	253	5.33716	-1.4838	3.44195e-11	alpha/beta-Hydrolases superfamily protein
AT4G36880.1	437	404	216	248	5.16826	-1.1008	4.59714e-06	cysteine proteinase1
AT4G36920.1	819	721	274	521	5.87429	-1.24516	3.08176e-08	Integrase-type DNA-binding superfamily protein
AT4G36920.2	808	703	267	507	5.84158	-1.25545	1.44147e-08	Integrase-type DNA-binding superfamily protein
AT4G37160.1	676	600	250	455	5.78347	-1.14251	2.85828e-07	SKU5 similar 15
AT4G37409.1	25085	24400	3594	11596	10.8265	-2.06017	9.03137e-10	unknown protein
AT4G37410.1	29251	28825	4223	13590	11.0641	-2.06173	8.74177e-10	cytochrome P450, family 81, subfamily F, polypeptide 4
AT4G37700.1	284	273	11	123	4.72132	-2.46734	4.0187e-05	unknown protein
AT4G38080.1	3405	3565	1313	1770	8.05164	-1.44078	8.1344e-12	hydroxyproline-rich glycoprotein family protein
AT4G38620.1	644	675	335	449	5.62458	-1.01363	5.34926e-06	myb domain protein 4
AT4G39030.1	528	453	190	368	5.34101	-1.10395	1.72591e-06	MATE efflux family protein
AT5G01220.1	624	507	211	461	5.63783	-1.05187	1.92225e-05	sulfoquinovosyldiacylglycerol 2
AT5G01550.1	73	54	13	25	2.66019	-2.00457	2.89198e-05	lectin receptor kinase a4.1
AT5G01600.1	2239	2295	918	1645	7.06044	-1.11804	4.21686e-07	ferretin 1
AT5G02270.1	2779	2380	830	1397	7.45334	-1.49207	9.10793e-09	non-intrinsic ABC protein 9
AT5G02270.2	2689	2297	788	1335	7.39997	-1.51242	4.66481e-09	non-intrinsic ABC protein 9
AT5G03190.1	316	275	131	213	4.52167	-1.05261	3.69364e-06	conserved peptide upstream open reading frame 47
AT5G03190.2	286	250	120	197	4.38446	-1.03038	1.31154e-05	conserved peptide upstream open reading frame 47
AT5G03190.3	316	275	131	213	4.52167	-1.05261	3.69453e-06	conserved peptide upstream open reading frame 47
AT5G03760.1	1196	920	352	485	6.25886	-1.59049	1.26343e-12	Nucleotide-diphospho-sugar transferases superfamily protein
AT5G04370.1	131	111	12	38	2.9277	-2.57655	9.8834e-09	S-adenosyl-L-methionine-dependent methyltransferases superfamily protein
AT5G04370.2	127	107	12	37	2.87061	-2.55454	9.10793e-09	S-adenosyl-L-methionine-dependent methyltransferases superfamily protein
AT5G04950.1	1423	1492	274	901	6.42231	-1.6691	2.17677e-05	nicotianamine synthase 1
AT5G04970.1	462	350	133	281	5.12463	-1.26423	2.2353e-06	Plant invertase/pectin methylesterase inhibitor superfamily
AT5G05270.1	2094	1757	523	691	7.09873	-1.91717	1.94065e-20	Chalcone-flavanone isomerase family protein
AT5G05270.2	2047	1723	518	675	7.0676	-1.91031	5.33961e-20	Chalcone-flavanone isomerase family protein
AT5G07030.1	4174	3765	1253	2398	8.09042	-1.41774	3.32978e-10	Eukaryotic aspartyl protease family protein
AT5G07130.1	277	287	140	149	4.52881	-1.20663	2.03606e-06	laccase 13
AT5G07475.1	426	452	120	203	4.99835	-1.72793	1.99486e-10	Cupredoxin superfamily protein
AT5G07860.1	437	302	121	244	4.9052	-1.30017	1.39362e-07	HXXXD-type acyl-transferase family protein
AT5G07870.1	767	593	238	493	5.87945	-1.18966	5.86834e-07	HXXXD-type acyl-transferase family protein
AT5G07990.1	578	529	75	143	5.17656	-2.62891	4.62362e-27	Cytochrome P450 superfamily protein
AT5G08050.1	182	176	72	89	3.81649	-1.40538	4.6453e-06	Protein of unknown function (DUF1118)
AT5G08250.1	101	102	15	17	2.55507	-2.91237	1.41166e-15	Cytochrome P450 superfamily protein
AT5G08640.1	4877	4086	806	1424	8.33371	-2.29116	2.6937e-24	flavonol synthase 1
AT5G08640.2	4522	3740	729	1334	8.22403	-2.28917	1.74303e-23	flavonol synthase 1
AT5G09520.1	343	428	128	194	4.78937	-1.54128	1.00564e-08	hydroxyproline-rich glycoprotein family protein
AT5G09530.1	5436	5073	2444	3234	8.77187	-1.14464	1.92193e-07	hydroxyproline-rich glycoprotein family protein
AT5G10100.1	238	223	55	95	3.92485	-1.89564	3.27312e-12	Haloacid dehalogenase-like hydrolase (HAD) superfamily protein
AT5G10230.1	359	344	18	146	4.48452	-2.49929	2.93516e-06	annexin 7
AT5G10410.1	156	165	34	110	3.70669	-1.48894	9.2588e-05	ENTH/ANTH/VHS superfamily protein
AT5G10430.1	1775	1244	785	813	6.85038	-1.13374	1.91853e-06	arabinogalactan protein 4
AT5G11110.1	762	655	260	491	5.83852	-1.20518	8.27088e-08	sucrose phosphate synthase 2F
AT5G11790.1	1297	1218	416	1026	6.61331	-1.12676	6.29582e-05	N-MYC downregulated-like 2
AT5G12270.1	61	70	8	31	2.20474	-2.05916	7.58848e-06	2-oxoglutarate (2OG) and Fe(II)-dependent oxygenase superfamily protein
AT5G13580.1	897	838	348	565	6.16867	-1.2046	1.00561e-07	ABC-2 type transporter family protein
AT5G13930.1	14779	11484	2754	4608	10.0967	-2.1104	8.36297e-14	Chalcone and stilbene synthase family protein
AT5G14730.1	373	398	169	233	4.93178	-1.20602	3.40426e-05	unknown protein
AT5G15960.1	375	364	48	108	4.45591	-2.53862	2.42356e-23	stress-responsive protein (KIN1) / stress-induced protein (KIN1)
AT5G15970.1	863	809	169	307	5.8002	-2.0993	4.23685e-22	stress-responsive protein (KIN2) / stress-induced protein (KIN2) / cold-responsive protein (COR6.6) / cold-regulated protein (COR6.6)
AT5G16770.2	187	173	93	98	3.89636	-1.15254	8.47364e-05	myb domain protein 9
AT5G17040.1	132	147	30	49	3.29604	-2.09597	3.14351e-09	UDP-Glycosyltransferase superfamily protein
AT5G17050.1	1242	1011	327	502	6.36452	-1.7086	2.32372e-15	UDP-glucosyl transferase 78D2
AT5G17220.1	56	35	5	10	1.57389	-2.83769	2.83302e-08	glutathione S-transferase phi 12
AT5G17460.1	805	804	151	462	5.76725	-1.73789	1.92545e-06	unknown protein
AT5G19410.1	295	256	109	156	4.37162	-1.31681	9.50184e-08	ABC-2 type transporter family protein
AT5G22020.1	1360	1139	462	815	6.91193	-1.25243	2.43003e-05	Calcium-dependent phosphotriesterase superfamily protein
AT5G22140.1	1274	1042	466	801	6.55511	-1.14989	1.91106e-05	FAD/NAD(P)-binding oxidoreductase family protein
AT5G22140.2	1250	1015	449	775	6.51482	-1.16767	1.53006e-05	FAD/NAD(P)-binding oxidoreductase family protein
AT5G22890.1	487	506	89	344	5.15766	-1.56189	5.35932e-05	C2H2 and C2HC zinc fingers superfamily protein
AT5G23190.1	718	641	252	343	5.68301	-1.44936	1.12512e-10	cytochrome P450, family 86, subfamily B, polypeptide 1
AT5G23980.1	429	538	29	188	5.17909	-2.55903	1.32216e-07	ferric reduction oxidase 4
AT5G23990.1	1351	1557	59	598	6.78177	-2.58435	6.03955e-05	ferric reduction oxidase 5
AT5G24070.1	131	128	38	75	3.41979	-1.48285	1.10813e-05	Peroxidase superfamily protein
AT5G24120.1	287	266	108	139	4.40446	-1.41746	1.9468e-09	sigma factor E
AT5G24470.1	540	478	187	355	5.22328	-1.19889	3.25883e-07	pseudo-response regulator 5
AT5G24530.1	427	392	100	308	5.1442	-1.34155	3.02448e-05	2-oxoglutarate (2OG) and Fe(II)-dependent oxygenase superfamily protein
AT5G24660.1	442	430	166	81	4.61343	-1.97921	2.54671e-07	response to low sulfur 2
AT5G24780.1	625	901	140	222	5.49245	-2.37163	1.04982e-05	vegetative storage protein 1
AT5G24780.2	583	856	134	215	5.41533	-2.34174	1.40494e-05	vegetative storage protein 1
AT5G37690.1	1410	1279	407	549	6.63784	-1.74939	5.55041e-12	SGNH hydrolase-type esterase superfamily protein
AT5G37970.1	268	263	60	121	4.19009	-1.84397	1.94723e-11	S-adenosyl-L-methionine-dependent methyltransferases superfamily protein
AT5G37990.1	3741	3412	863	1679	7.95963	-1.79182	3.21426e-12	S-adenosyl-L-methionine-dependent methyltransferases superfamily protein
AT5G38010.1	208	227	76	146	4.05217	-1.26333	3.77816e-06	UDP-Glycosyltransferase superfamily protein
AT5G38020.1	3328	3179	378	1184	7.72869	-2.4085	3.43653e-12	S-adenosyl-L-methionine-dependent methyltransferases superfamily protein
AT5G38030.1	1281	1346	506	973	6.71664	-1.13194	6.17367e-06	MATE efflux family protein
AT5G38710.1	197	245	25	122	3.95182	-1.96589	6.32643e-05	Methylenetetrahydrofolate reductase family protein
AT5G40510.1	1286	1314	248	858	6.61615	-1.59394	1.08053e-05	Sucrase/ferredoxin-like family protein
AT5G41040.1	1616	1444	638	1015	6.87904	-1.16368	5.48767e-07	HXXXD-type acyl-transferase family protein
AT5G41040.2	1607	1427	636	1007	6.86701	-1.1593	5.71897e-07	HXXXD-type acyl-transferase family protein
AT5G41140.1	896	720	331	614	6.02428	-1.05965	4.8021e-06	Myosin heavy chain-related protein
AT5G41140.2	879	705	323	603	5.99803	-1.06058	4.36451e-06	Myosin heavy chain-related protein
AT5G42500.1	372	325	139	245	4.79069	-1.13967	6.02842e-07	Disease resistance-responsive (dirigent-like protein) family protein
AT5G44110.1	1807	1537	532	949	6.83977	-1.46081	7.01347e-08	P-loop containing nucleoside triphosphate hydrolases superfamily protein
AT5G44110.2	1759	1506	517	925	6.80442	-1.4654	6.28392e-08	P-loop containing nucleoside triphosphate hydrolases superfamily protein
AT5G44110.3	1757	1496	519	917	6.8014	-1.46444	4.12633e-08	P-loop containing nucleoside triphosphate hydrolases superfamily protein
AT5G44350.1	218	189	93	126	3.88531	-1.15018	5.1895e-05	ethylene-responsive nuclear protein -related
AT5G44550.1	1533	1621	606	782	6.83725	-1.44342	2.81145e-05	Uncharacterised protein family (UPF0497)
AT5G46890.1	2451	1636	684	1333	7.32086	-1.3039	4.69071e-06	Bifunctional inhibitor/lipid-transfer protein/seed storage 2S albumin superfamily protein
AT5G46900.1	2485	1673	746	1432	7.39675	-1.21669	8.29679e-06	Bifunctional inhibitor/lipid-transfer protein/seed storage 2S albumin superfamily protein
AT5G47980.1	870	822	190	545	6.17056	-1.54004	2.02142e-06	HXXXD-type acyl-transferase family protein
AT5G48000.1	6018	6403	1331	4247	8.96491	-1.51386	3.2582e-05	cytochrome P450, family 708, subfamily A, polypeptide 2
AT5G48000.2	6085	6475	1340	4296	8.98192	-1.51546	3.39398e-05	cytochrome P450, family 708, subfamily A, polypeptide 2
AT5G48000.3	6017	6401	1330	4241	8.96423	-1.51526	3.1668e-05	cytochrome P450, family 708, subfamily A, polypeptide 2
AT5G48000.4	6082	6471	1340	4298	8.98131	-1.51418	3.48551e-05	cytochrome P450, family 708, subfamily A, polypeptide 2
AT5G48000.5	6099	6491	1342	4306	8.9849	-1.51592	3.44861e-05	cytochrome P450, family 708, subfamily A, polypeptide 2
AT5G48010.1	11645	10914	825	5569	9.84794	-2.2308	4.5904e-05	thalianol synthase 1
AT5G48010.2	12251	11494	876	5847	9.92221	-2.23171	4.05539e-05	thalianol synthase 1
AT5G48850.1	235	182	72	21	3.67667	-2.28183	1.83074e-05	Tetratricopeptide repeat (TPR)-like superfamily protein
AT5G48880.1	1575	1347	270	396	6.71399	-2.39676	1.1098e-26	peroxisomal 3-keto-acyl-CoA thiolase 2
AT5G48880.2	1587	1352	279	403	6.72809	-2.36918	4.01177e-25	peroxisomal 3-keto-acyl-CoA thiolase 2
AT5G48880.3	1570	1346	272	401	6.71075	-2.37937	9.8733e-26	peroxisomal 3-keto-acyl-CoA thiolase 2
AT5G51520.1	72	45	7	32	2.2234	-1.88307	9.88708e-05	Plant invertase/pectin methylesterase inhibitor superfamily protein
AT5G51890.1	1535	1057	227	724	6.67663	-1.7808	8.52927e-08	Peroxidase superfamily protein
AT5G53250.1	639	506	266	353	5.6166	-1.13734	5.71923e-06	arabinogalactan protein 22
AT5G55590.1	113	105	36	42	3.0681	-1.72926	3.84622e-06	Pectin lyase-like superfamily protein
AT5G55960.1	800	526	207	489	5.78797	-1.2309	1.43247e-05	unknown protein
AT5G57010.1	191	132	55	75	3.57789	-1.56053	3.85756e-07	calmodulin-binding family protein
AT5G57070.1	968	885	270	535	6.03134	-1.50164	9.06141e-08	hydroxyproline-rich glycoprotein family protein
AT5G57150.1	981	935	438	690	6.357	-1.04064	1.56866e-06	basic helix-loop-helix (bHLH) DNA-binding superfamily protein
AT5G57150.3	820	768	364	593	6.10706	-1.00934	4.33658e-06	basic helix-loop-helix (bHLH) DNA-binding superfamily protein
AT5G57150.4	990	926	451	706	6.3669	-1.00256	3.92256e-06	basic helix-loop-helix (bHLH) DNA-binding superfamily protein
AT5G58770.1	168	161	42	71	3.7103	-1.81586	5.96909e-09	Undecaprenyl pyrophosphate synthetase family protein
AT5G58860.1	1866	1964	616	1245	7.17587	-1.35117	1.32989e-05	cytochrome P450, family 86, subfamily A, polypeptide 1
AT5G58910.1	105	99	17	38	2.84717	-2.17346	7.62066e-09	laccase 16
AT5G59520.1	2640	2712	915	1922	7.75303	-1.22867	4.10743e-07	ZRT/IRT-like protein 2
AT5G60890.1	1815	1817	789	1152	7.08679	-1.17479	1.52465e-08	myb domain protein 34
AT5G61250.1	333	282	52	209	4.82569	-1.58638	1.51413e-05	glucuronidase 1
AT5G61250.2	337	284	54	221	4.8372	-1.52758	4.87973e-05	glucuronidase 1
AT5G61430.1	136	117	21	58	3.07337	-1.97431	5.78304e-09	NAC domain containing protein 100
AT5G61820.1	3654	2897	792	2109	8.18985	-1.50146	2.00594e-07	unknown protein
AT5G62150.1	86	110	21	60	2.97264	-1.5935	7.93794e-05	peptidoglycan-binding LysM domain-containing protein
AT5G62220.1	319	253	121	189	4.49965	-1.14861	1.21055e-06	glycosyltransferase 18
AT5G63590.1	539	579	278	347	5.43215	-1.09612	1.45173e-07	flavonol synthase 3
AT5G63595.1	106	121	27	53	3.15207	-1.78993	5.79626e-08	flavonol synthase 4
AT5G65230.1	74	74	24	33	2.51305	-1.63531	2.02051e-05	myb domain protein 53
AT5G65640.1	988	1041	438	799	6.19194	-1.01113	9.34187e-05	beta HLH protein 93
AT5G65640.2	960	1005	423	771	6.14051	-1.0154	7.03512e-05	beta HLH protein 93
AT5G66985.1	287	322	50	128	4.30691	-2.09198	8.61235e-12	unknown protein
